# Supplementary material for: Tetra­aqua­(ethane-1,2-di­amine-κ2 N,N′)nickel(II) naphthalene-1,5-di­sulfonate dihydrate
Source: IUCrdata. 2023 Dec 14;8(Pt 12):x231032. doi: 10.1107/S2414314623010325 (PMC10833122; doi:10.1107/S2414314623010325)
Supplement: Supplementary file 1 [file x-08-x231032-sup1.cif]

##############################################################################
#                                                                            #
# This CIF contains the data for a data article accepted for                 #
# publication in IUCrData. It conforms to the requirements of                #
# Notes for Authors for IUCrData, and has been                               #
# peer reviewed under the auspices of IUCrData.                              #
#                                                                            #
# Full details of the Crystallographic Information File format               #
# are given in the paper "The Crystallographic Information File (CIF):       #
# a New Standard Archive File for Crystallography" by S. R. Hall, F. H.      #
# Allen and I. D. Brown [Acta Cryst. (1991), A47, 655-685].                  #
#                                                                            #
# The current version of the core CIF dictionary is obtainable from          #
# ftp://ftp.iucr.org/pub/cif_core.dic.                                       #
#                                                                            #
# Software is freely available for graphical display of the structure(s)     #
# in this CIF. For information consult the CIF software page                 #
# http://www.iucr.org/resources/cif/software.                                #
#                                                                            #
# This file may be used for bona fide research purposes within the           #
# scientific community so long as proper attribution is given to the data    # 
# article from which it was obtained.                                        #
#                                                                            #
##############################################################################
data_I
_audit_creation_method
;
Olex2 1.5-alpha
(compiled 2023.08.24 svn.re1ec1418 for OlexSys, GUI svn.r6817)
;
_journal_date_recd_electronic     2023-11-07
_journal_date_accepted     2023-11-30
_journal_name_full     'IUCrData'
_journal_year     2023
_journal_volume     8
_journal_issue      1
_journal_page_first     0
_journal_page_last     0
_journal_paper_category     HM
_journal_paper_doi     10.1107/S2414314623010325
_journal_coeditor_code     WM4202
_publ_contact_author_name     'Jamshid M. Ashurov'
_publ_contact_author_address
;
Institute of Bioorganic Chemistry, Academy of Sciences of Uzbekistan, 100125, M.
Ulugbek Str 83, Tashkent,
Uzbekistan
;
_publ_contact_author_email     ashurovjamshid1@gmail.com
_publ_contact_author_fax     '+998712627063'
_publ_contact_author_phone     '+998994444194'
_publ_section_title
;
Tetraaqua(ethane-1,2-diamine-\k^2^<i>N</i>,<i>N</i>')nickel(II)
naphthalene-1,5-disulfonate dihydrate
;
_publ_section_title_footnote     .
loop_
    _publ_author_name
    _publ_author_footnote
    _publ_author_address
    'Suyunov, Jabbor R.' .
;
Termez State University, Barkamol Avlod Street 43, Termez City,
Uzbekistan
;
    'Turaev, Khayit Kh.' .
;
Termez State University, Barkamol Avlod Street 43, Termez City,
Uzbekistan
;
    'Alimnazarov, Bekmurod Kh.' .
;
Termez State University, Barkamol Avlod Street 43, Termez City,
Uzbekistan
;
    'Ibragimov, Aziz B.' .
;
Institute of General and Inorganic Chemistry of Uzbekistan Academy of \
Sciences, 100170, Mirzo Ulug'bek Str. 77a, Tashkent,
Uzbekistan
;
    'Mengnorov, Islombek J.' .
;
Institute of General and Inorganic Chemistry of Uzbekistan Academy of \
Sciences, 100170, Mirzo Ulug'bek Str. 77a, Tashkent,
Uzbekistan
;
    'Rasulov, Abdusamat A.' .
;
Institute of Bioorganic Chemistry, Academy of Sciences of Uzbekistan,
100125, M. Ulugbek Str. 83, Tashkent,
Uzbekistan
;
    'Ashurov, Jamshid M.' .
;
Institute of Bioorganic Chemistry, Academy of Sciences of Uzbekistan,
100125, M. Ulugbek Str. 83, Tashkent,
Uzbekistan
;
_publ_section_synopsis
;
In the title salt, [Ni(en)(H~2~O)~4~]^2+^\\cdotNDS^2-^\\cdot2H~2~O, the Ni^2+^
cation is positioned on a twofold rotation axis and exhibits a coordination
number of six. The components are connected through an extensive network of
O---H...O and N---H...O hydrogen bonds, and C---H...\p interactions.
;
_chemical_name_systematic
;
Tetraaqua(ethane-1,2-diamine-\k^2^<i>N</i>,<i>N</i>')nickel(II)
naphthalene-1,5-disulfonate dihydrate
;
_chemical_name_common     ?
_chemical_formula_moiety     'C2 H16 N2 Ni O4 2+, C10 H6 O6 S2 2-, 2(H2 O)'
_chemical_formula_sum     'C12 H26 N2 Ni O12 S2'
_chemical_formula_iupac     '[Ni (C2 H8 N2) (H2 O1)4] (C10 H6 O6 S2), 2H2 O'
_chemical_formula_weight     513.18
_chemical_melting_point     ?
_space_group_crystal_system     monoclinic
_space_group_name_H-M_alt     'I 1 2/a 1'
_space_group_name_Hall     '-I 2ya'
loop_
    _space_group_symop_operation_xyz
    'x, y, z'
    '-x+1/2, y, -z'
    'x+1/2, y+1/2, z+1/2'
    '-x+1, y+1/2, -z+1/2'
    '-x, -y, -z'
    'x-1/2, -y, z'
    '-x+1/2, -y+1/2, -z+1/2'
    'x, -y+1/2, z+1/2'
_cell_length_a     15.4103(3)
_cell_length_b     10.1338(2)
_cell_length_c     13.4284(2)
_cell_angle_alpha     90
_cell_angle_beta     108.692(2)
_cell_angle_gamma     90
_cell_volume     1986.44(7)
_cell_formula_units_Z     4
_cell_measurement_reflns_used     8478
_cell_measurement_theta_min     3.7790
_cell_measurement_theta_max     71.3080
_cell_measurement_temperature     291.15
_exptl_crystal_description     block
_exptl_crystal_colour     'light green'
_exptl_crystal_size_max     0.28
_exptl_crystal_size_mid     0.24
_exptl_crystal_size_min     0.2
_exptl_crystal_density_diffrn     1.716
_exptl_crystal_density_meas     ?
_exptl_crystal_density_method     ?
_exptl_crystal_F_000     1072
_exptl_absorpt_coefficient_mu     3.985
_exptl_absorpt_correction_type     multi-scan
_exptl_absorpt_process_details
;
(CrysAlisPro; Rigaku OD, 2022)
;
_exptl_absorpt_correction_T_min     0.41915
_exptl_absorpt_correction_T_max     1.00000
_diffrn_ambient_temperature     291.15
_diffrn_source     'micro-focus sealed X-ray tube'
_diffrn_radiation_type     'Cu K\a'
_diffrn_radiation_wavelength     1.54184
_diffrn_radiation_monochromator     mirror
_diffrn_measurement_device_type
                         'XtaLAB Synergy, Single source at home/near, HyPix3000'
_diffrn_measurement_device     'four-circle diffractometer'
_diffrn_measurement_method     '\w scans'
_diffrn_detector     'Hybrid Pixel Array Detector'
_diffrn_detector_area_resol_mean     10.0000
_diffrn_reflns_number     10963
_diffrn_reflns_av_R_equivalents     0.0371
_diffrn_reflns_av_unetI/netI     0.0189
_diffrn_reflns_theta_min     3.8080
_diffrn_reflns_theta_max     71.4550
_diffrn_reflns_theta_full     69.9455
_diffrn_measured_fraction_theta_max     0.992
_diffrn_measured_fraction_theta_full     1.000
_diffrn_reflns_limit_h_min     -18
_diffrn_reflns_limit_h_max     18
_diffrn_reflns_limit_k_min     -11
_diffrn_reflns_limit_k_max     12
_diffrn_reflns_limit_l_min     -15
_diffrn_reflns_limit_l_max     16
_diffrn_radiation_probe     x-ray
_refine_special_details     ?
_reflns_number_total     1926
_reflns_number_gt     1881
_reflns_threshold_expression     'I > 2\s(I)'
_refine_ls_structure_factor_coef     Fsqd
_refine_ls_matrix_type     full
_refine_ls_R_factor_all     0.0300
_refine_ls_R_factor_gt     0.0296
_refine_ls_wR_factor_gt     0.0847
_refine_ls_wR_factor_ref     0.0851
_refine_ls_goodness_of_fit_ref     1.047
_refine_ls_restrained_S_all     1.045
_refine_ls_number_reflns     1926
_refine_ls_number_parameters     165
_refine_ls_number_restraints     8
_refine_ls_hydrogen_treatment     mixed
_refine_ls_weighting_scheme     calc
_refine_ls_weighting_details
              'w=1/[\s^2^(Fo^2^)+(0.0539P)^2^+1.9301P] where P=(Fo^2^+2Fc^2^)/3'
_atom_sites_solution_hydrogens     mixed
_atom_sites_solution_primary     ?
_atom_sites_solution_secondary     ?
_refine_ls_shift/su_max     0.000
_refine_ls_shift/su_mean     0.000
_refine_diff_density_max     0.402
_refine_diff_density_min     -0.333
_refine_ls_extinction_method
;
SHELXL (Sheldrick, 2015b)
;
_refine_ls_extinction_coef     0.00087(12)
_refine_ls_extinction_expression
                                  'Fc^*^=kFc[1+0.001xFc^2^\l^3^/sin(2\q)]^-1/4^'
loop_
    _atom_type_symbol
    _atom_type_description
    _atom_type_scat_dispersion_real
    _atom_type_scat_dispersion_imag
    _atom_type_scat_source
    'C' 'C' 0.0181 0.0091
                         'International Tables Vol C Tables 4.2.6.8 and 6.1.1.4'
    'H' 'H' 0.0000 0.0000
                         'International Tables Vol C Tables 4.2.6.8 and 6.1.1.4'
    'N' 'N' 0.0311 0.0180
                         'International Tables Vol C Tables 4.2.6.8 and 6.1.1.4'
    'Ni' 'Ni' -3.0029 0.5091
                         'International Tables Vol C Tables 4.2.6.8 and 6.1.1.4'
    'O' 'O' 0.0492 0.0322
                         'International Tables Vol C Tables 4.2.6.8 and 6.1.1.4'
    'S' 'S' 0.3331 0.5567
                         'International Tables Vol C Tables 4.2.6.8 and 6.1.1.4'
_computing_data_collection
;
CrysAlisPro (Rigaku OD, 2022)
;
_computing_cell_refinement
;
CrysAlisPro (Rigaku OD, 2022)
;
_computing_data_reduction
;
CrysAlisPro (Rigaku OD, 2022)
;
_computing_structure_solution
;
<i>SHELXT</i> (Sheldrick, 2015a)
;
_computing_structure_refinement
;
SHELXL (Sheldrick, 2015b)
;
_computing_molecular_graphics
;
Olex2 (Dolomanov <i>et al.</i>,  2009)
;
_computing_publication_material
;
<i>pubCIF</i> (Westrip, 2010)
;
loop_
    _atom_site_type_symbol
    _atom_site_label
    _atom_site_fract_x
    _atom_site_fract_y
    _atom_site_fract_z
    _atom_site_U_iso_or_equiv
    _atom_site_adp_type
    _atom_site_calc_flag
    _atom_site_occupancy
    _atom_site_disorder_assembly
    _atom_site_disorder_group
    Ni Ni1 0.750000 0.31595(4) 0.500000 0.02364(16) Uani d 1 . .
    O O1W 0.66391(10) 0.16745(13) 0.51659(11) 0.0345(3) Uani d 1 . .
    H H1WA 0.6474(19) 0.106(2) 0.4714(17) 0.055(8) Uiso d 1 . .
    H H1WB 0.6172(15) 0.191(3) 0.532(3) 0.069(10) Uiso d 1 . .
    O O2W 0.69189(10) 0.31220(13) 0.33422(11) 0.0341(3) Uani d 1 . .
    H H2WA 0.6830(19) 0.2367(15) 0.306(2) 0.051(7) Uiso d 1 . .
    H H2WB 0.6401(11) 0.350(3) 0.312(2) 0.059(8) Uiso d 1 . .
    N N1 0.83603(11) 0.46867(16) 0.48778(13) 0.0301(3) Uani d 1 . .
    H H1A 0.8373(19) 0.473(3) 0.4228(11) 0.048(7) Uiso d 1 . .
    H H1B 0.8942(9) 0.459(2) 0.5276(18) 0.050(7) Uiso d 1 . .
    C C6 0.80179(13) 0.59247(19) 0.52035(16) 0.0363(4) Uani d 1 . .
    H H6A 0.825144 0.667734 0.492234 0.044 Uiso calc 1 . .
    H H6B 0.822909 0.599187 0.596421 0.044 Uiso calc 1 . .
    S S1 0.57628(3) 0.54449(4) 0.76422(3) 0.02430(16) Uani d 1 . .
    O O1 0.59637(9) 0.54691(13) 0.87797(10) 0.0337(3) Uani d 1 . .
    O O2 0.47965(9) 0.56091(14) 0.70702(11) 0.0369(3) Uani d 1 . .
    O O3 0.61490(9) 0.42790(12) 0.73007(11) 0.0343(3) Uani d 1 . .
    C C1 0.63244(11) 0.68365(16) 0.73175(13) 0.0231(3) Uani d 1 . .
    C C2 0.57843(12) 0.78162(18) 0.67353(14) 0.0281(4) Uani d 1 . .
    H H2 0.514988 0.774290 0.653357 0.034 Uiso calc 1 . .
    C C3 0.61849(12) 0.89311(18) 0.64417(14) 0.0301(4) Uani d 1 . .
    H H3 0.581294 0.959325 0.604714 0.036 Uiso calc 1 . .
    C C4 0.71119(12) 0.90538(17) 0.67283(14) 0.0274(4) Uani d 1 . .
    H H4 0.736531 0.979213 0.651599 0.033 Uiso calc 1 . .
    C C5 0.76989(12) 0.80698(15) 0.73475(13) 0.0224(3) Uani d 1 . .
    O O3W 0.52056(11) 0.25077(18) 0.57325(13) 0.0495(4) Uani d 1 . .
    H H3WA 0.540(2) 0.304(2) 0.6243(16) 0.062(9) Uiso d 1 . .
    H H3WB 0.485(2) 0.196(3) 0.588(3) 0.076(11) Uiso d 1 . .
loop_
    _atom_site_aniso_label
    _atom_site_aniso_U_11
    _atom_site_aniso_U_22
    _atom_site_aniso_U_33
    _atom_site_aniso_U_12
    _atom_site_aniso_U_13
    _atom_site_aniso_U_23
    Ni1 0.0186(2) 0.0240(2) 0.0265(2) 0.000 0.00471(17) 0.000
    O1W 0.0315(7) 0.0306(7) 0.0426(8) -0.0085(5) 0.0135(6) -0.0048(6)
    O2W 0.0309(7) 0.0348(7) 0.0307(7) 0.0010(6) 0.0017(6) -0.0023(5)
    N1 0.0231(7) 0.0330(8) 0.0338(8) -0.0030(6) 0.0086(6) 0.0004(6)
    C6 0.0348(11) 0.0275(9) 0.0436(10) -0.0046(8) 0.0085(8) -0.0027(8)
    S1 0.0179(2) 0.0253(2) 0.0283(2) -0.00158(14) 0.00546(17) 0.00269(14)
    O1 0.0335(7) 0.0381(7) 0.0309(7) 0.0009(5) 0.0123(6) 0.0064(5)
    O2 0.0184(7) 0.0412(7) 0.0459(8) -0.0040(5) 0.0030(6) 0.0088(6)
    O3 0.0322(7) 0.0258(6) 0.0431(7) -0.0022(5) 0.0097(6) -0.0036(5)
    C1 0.0185(8) 0.0247(8) 0.0249(8) -0.0009(6) 0.0053(6) 0.0003(6)
    C2 0.0181(8) 0.0308(9) 0.0324(9) 0.0023(7) 0.0039(7) 0.0040(7)
    C3 0.0220(8) 0.0281(9) 0.0360(9) 0.0067(7) 0.0034(7) 0.0099(7)
    C4 0.0235(8) 0.0243(8) 0.0325(8) 0.0008(6) 0.0064(7) 0.0060(7)
    C5 0.0197(8) 0.0232(8) 0.0230(8) 0.0004(6) 0.0049(6) -0.0002(6)
    O3W 0.0438(9) 0.0612(10) 0.0485(9) -0.0163(8) 0.0219(7) -0.0165(8)
_geom_special_details
;
 All esds (except the esd in the dihedral angle between two l.s. planes)
 are estimated using the full covariance matrix.  The cell esds are taken
 into account individually in the estimation of esds in distances, angles
 and torsion angles; correlations between esds in cell parameters are only
 used when they are defined by crystal symmetry.  An approximate (isotropic)
 treatment of cell esds is used for estimating esds involving l.s. planes.
;
loop_
    _geom_bond_atom_site_label_1
    _geom_bond_atom_site_label_2
    _geom_bond_site_symmetry_2
    _geom_bond_distance
    _geom_bond_publ_flag
    Ni1 O1W 2_656 2.0648(14) ?
    Ni1 O1W . 2.0648(14) ?
    Ni1 O2W . 2.1170(13) ?
    Ni1 O2W 2_656 2.1170(13) ?
    Ni1 N1 . 2.0782(16) ?
    Ni1 N1 2_656 2.0783(15) ?
    O1W H1WA . 0.847(10) ?
    O1W H1WB . 0.846(10) ?
    O2W H2WA . 0.844(10) ?
    O2W H2WB . 0.849(10) ?
    N1 H1A . 0.880(10) ?
    N1 H1B . 0.889(10) ?
    N1 C6 . 1.480(2) ?
    C6 C6 2_656 1.512(4) ?
    C6 H6A . 0.9700 ?
    C6 H6B . 0.9700 ?
    S1 O1 . 1.4583(14) ?
    S1 O2 . 1.4498(13) ?
    S1 O3 . 1.4612(14) ?
    S1 C1 . 1.7803(17) ?
    C1 C2 . 1.368(2) ?
    C1 C5 7_666 1.429(2) ?
    C2 H2 . 0.9300 ?
    C2 C3 . 1.403(3) ?
    C3 H3 . 0.9300 ?
    C3 C4 . 1.361(2) ?
    C4 H4 . 0.9300 ?
    C4 C5 . 1.422(2) ?
    C5 C5 7_666 1.428(3) ?
    O3W H3WA . 0.846(10) ?
    O3W H3WB . 0.844(10) ?
loop_
    _geom_angle_atom_site_label_1
    _geom_angle_atom_site_label_2
    _geom_angle_atom_site_label_3
    _geom_angle_site_symmetry_1
    _geom_angle_site_symmetry_3
    _geom_angle
    _geom_angle_publ_flag
    O1W Ni1 O1W 2_656 . 86.43(8) ?
    O1W Ni1 O2W 2_656 . 86.76(6) ?
    O1W Ni1 O2W . . 91.75(6) ?
    O1W Ni1 O2W 2_656 2_656 91.74(6) ?
    O1W Ni1 O2W . 2_656 86.76(6) ?
    O1W Ni1 N1 2_656 . 94.94(6) ?
    O1W Ni1 N1 2_656 2_656 178.02(6) ?
    O1W Ni1 N1 . . 178.02(6) ?
    O1W Ni1 N1 . 2_656 94.94(6) ?
    O2W Ni1 O2W 2_656 . 177.95(8) ?
    N1 Ni1 O2W . . 89.77(6) ?
    N1 Ni1 O2W . 2_656 91.76(6) ?
    N1 Ni1 O2W 2_656 2_656 89.77(6) ?
    N1 Ni1 O2W 2_656 . 91.77(6) ?
    N1 Ni1 N1 . 2_656 83.73(9) ?
    Ni1 O1W H1WA . . 120.8(19) ?
    Ni1 O1W H1WB . . 117(2) ?
    H1WA O1W H1WB . . 107(3) ?
    Ni1 O2W H2WA . . 116.0(19) ?
    Ni1 O2W H2WB . . 113(2) ?
    H2WA O2W H2WB . . 105(3) ?
    Ni1 N1 H1A . . 109.5(17) ?
    Ni1 N1 H1B . . 114.7(17) ?
    H1A N1 H1B . . 105(2) ?
    C6 N1 Ni1 . . 108.12(12) ?
    C6 N1 H1A . . 112.0(17) ?
    C6 N1 H1B . . 107.4(17) ?
    N1 C6 C6 . 2_656 109.15(12) ?
    N1 C6 H6A . . 109.9 ?
    N1 C6 H6B . . 109.9 ?
    C6 C6 H6A 2_656 . 109.9 ?
    C6 C6 H6B 2_656 . 109.9 ?
    H6A C6 H6B . . 108.3 ?
    O1 S1 O3 . . 111.79(8) ?
    O1 S1 C1 . . 106.65(8) ?
    O2 S1 O1 . . 112.96(8) ?
    O2 S1 O3 . . 112.27(8) ?
    O2 S1 C1 . . 106.06(8) ?
    O3 S1 C1 . . 106.55(8) ?
    C2 C1 S1 . . 117.40(13) ?
    C2 C1 C5 . 7_666 121.20(15) ?
    C5 C1 S1 7_666 . 121.41(12) ?
    C1 C2 H2 . . 119.9 ?
    C1 C2 C3 . . 120.19(16) ?
    C3 C2 H2 . . 119.9 ?
    C2 C3 H3 . . 119.6 ?
    C4 C3 C2 . . 120.71(16) ?
    C4 C3 H3 . . 119.6 ?
    C3 C4 H4 . . 119.5 ?
    C3 C4 C5 . . 120.97(16) ?
    C5 C4 H4 . . 119.5 ?
    C4 C5 C1 . 7_666 123.08(15) ?
    C4 C5 C5 . 7_666 118.94(19) ?
    C5 C5 C1 7_666 7_666 117.98(18) ?
    H3WA O3W H3WB . . 108(3) ?
loop_
    _geom_torsion_atom_site_label_1
    _geom_torsion_atom_site_label_2
    _geom_torsion_atom_site_label_3
    _geom_torsion_atom_site_label_4
    _geom_torsion_site_symmetry_1
    _geom_torsion_site_symmetry_2
    _geom_torsion_site_symmetry_3
    _geom_torsion_site_symmetry_4
    _geom_torsion
    _geom_torsion_publ_flag
    Ni1 N1 C6 C6 . . . 2_656 -38.8(2) ?
    S1 C1 C2 C3 . . . . -179.17(14) ?
    O1 S1 C1 C2 . . . . -113.59(15) ?
    O1 S1 C1 C5 . . . 7_666 66.29(15) ?
    O2 S1 C1 C2 . . . . 7.07(16) ?
    O2 S1 C1 C5 . . . 7_666 -173.05(14) ?
    O3 S1 C1 C2 . . . . 126.87(14) ?
    O3 S1 C1 C5 . . . 7_666 -53.25(16) ?
    C1 C2 C3 C4 . . . . 0.1(3) ?
    C2 C3 C4 C5 . . . . -1.1(3) ?
    C3 C4 C5 C1 . . . 7_666 -178.96(17) ?
    C3 C4 C5 C5 . . . 7_666 1.1(3) ?
    C5 C1 C2 C3 7_666 . . . 1.0(3) ?
loop_
    _geom_hbond_atom_site_label_D
    _geom_hbond_atom_site_label_H
    _geom_hbond_atom_site_label_A
    _geom_hbond_site_symmetry_A
    _geom_hbond_distance_DH
    _geom_hbond_distance_HA
    _geom_hbond_distance_DA
    _geom_hbond_angle_DHA
    _geom_hbond_publ_flag
    O1W H1WA O1 8_554 0.847(10) 1.993(11) 2.8329(19) 171(3) yes
    O1W H1WB O3W . 0.846(10) 1.848(11) 2.692(2) 176(3) yes
    O2W H2WA O3 8_554 0.844(10) 2.059(14) 2.8670(19) 160(3) yes
    O2W H2WB O2 5_666 0.849(10) 1.994(12) 2.830(2) 168(3) yes
    N1 H1A O3 2_656 0.880(10) 2.436(13) 3.274(2) 159(2) yes
    N1 H1B O2 6_665 0.889(10) 2.355(19) 3.079(2) 139(2) yes
    O3W H3WA O3 . 0.846(10) 1.972(13) 2.794(2) 164(3) yes
    O3W H3WB O1 4_546 0.844(10) 2.108(11) 2.950(2) 175(3) yes
    C6 H6A Cg1 2_656 0.97 2.93 3.755(2) 143 yes
    C6 H6A Cg2 8_564 0.97 2.93 3.755(2) 143 yes
    C6 H6B Cg1 7_666 0.97 2.88 3.781(2) 155 yes
    C6 H6B Cg2 1_555 0.97 2.88 3.781(2) 155 yes
_shelx_space_group_comment
;
The symmetry employed for this shelxl refinement is uniquely defined
by the following loop, which should always be used as a source of
symmetry information in preference to the above space-group names.
They are only intended as comments.
;
_shelx_estimated_absorpt_T_min     0.402
_shelx_estimated_absorpt_T_max     0.503
_shelx_hkl_file
;
   0   0   2 1471.75   22.07
   0   0   2 1195.15   21.16
   0   0   2 1456.55   21.59
   0   0   2 1298.30   21.48
   0   0  -2 1275.13   21.85
   0   0   2 1311.96   21.52
   0   0   4 7966.04  126.21
   0   0   4 8030.79  126.44
   0   0   4 7888.71  126.12
   0   0   4 8039.15  126.72
   0   0   6  653.84   14.87
   0   0   6  678.03   14.17
   0   0   8 2408.78   45.26
   0   0   8 2528.14   46.94
   0   0 -10    2.68    2.49
   0   0  10    4.11    1.30
   0   0  10    2.11    0.88
   0   0  10    2.77    0.93
   0   0  10    2.77    1.06
   0   0  10    3.70    1.03
   0   0  12  741.59   18.13
   0   0  12  736.89   18.30
   0   0  12  746.49   19.41
   0   0  14   16.70    1.96
   0   0  14   12.88    1.67
   0   0  14   15.39    2.07
   0   1   1  194.91    3.80
   0  -1   1  273.36    4.26
   0   1   1  214.44    4.10
   0   1   1  233.07    4.03
   0   1  -1  196.53    4.62
   0  -1   1  246.01    4.40
   0  -1   1  219.12    4.24
   0   1  -1  254.48    4.16
   0   1   1  193.49    4.05
   0   1   1  221.34    4.23
   0   1   1  203.68    4.14
   0   1   1  203.09    4.17
   0   1   3 2540.89   39.74
   0  -1   3 2335.87   39.71
   0   1   3 2474.74   38.69
   0   1  -3 2336.88   40.43
   0  -1   3 2465.71   39.65
   0   1   3 2299.29   38.70
   0   1   3 2394.05   39.25
   0   1   3 2413.91   39.57
   0   1   3 2310.35   39.03
   0  -1   5 1650.85   29.78
   0  -1   5 1687.27   29.59
   0  -1   5 1702.94   28.99
   0   1  -5 1703.84   31.45
   0  -1  -5 1795.13   30.35
   0  -1   5 1625.21   30.17
   0   1   5 1656.65   30.08
   0  -1   5 1632.33   29.45
   0   1   5 1812.12   30.01
   0  -1   7    1.08    0.52
   0   1  -7    5.61    1.97
   0  -1  -7    9.57    1.83
   0   1   7    3.75    0.92
   0  -1   7    1.08    0.52
   0   1   7    1.55    0.66
   0  -1   7    7.99    1.31
   0   1  -9   15.76    3.65
   0  -1   9   14.09    1.98
   0   1   9   15.10    1.98
   0  -1  -9   18.91    3.03
   0   1   9   15.21    1.97
   0   1   9   17.12    2.01
   0  -1   9   15.60    1.96
   0   1   9   14.10    1.87
   0   1   9   16.31    2.14
   0  -1   9   14.76    2.09
   0  -1  11  312.87   10.34
   0   1  11  329.51   10.48
   0   1  11  335.07   11.64
   0  -1  11  325.93   11.20
   0  -1  11  322.10   10.38
   0   1  11  319.40   10.65
   0  -1  13    3.54    1.08
   0   1  13    3.30    1.00
   0  -1  13    2.45    0.94
   0   1  13    1.97    1.05
   0   1  13    3.44    1.25
   0   1  15  102.18    4.33
   0  -1  15  104.67    4.06
   0   1  15   98.12    4.41
   0  -2   0   61.09    1.55
   0   2   0   66.16    2.17
   0  -2   0   67.93    1.79
   0  -2   2 2211.15   35.29
   0   2   2 2211.68   35.32
   0   2   2 2262.78   34.98
   0  -2   2 2187.02   35.47
   0   2  -2 2086.66   36.74
   0  -2   2 2088.93   35.67
   0   2  -2 2350.04   35.28
   0   2   2 2087.73   35.21
   0   2   2 2099.49   35.36
   0   2   2 2267.01   35.63
   0   2   2 2182.28   35.46
   0   2   2 2122.29   35.49
   0   2   4  109.15    3.53
   0  -2   4  101.92    3.62
   0   2   4  113.96    3.51
   0   2   4  117.90    3.76
   0   2   4  108.14    3.39
   0  -2   4  104.99    3.65
   0   2  -4  108.32    4.77
   0  -2   4  105.17    3.72
   0   2  -6  831.94   19.68
   0  -2   6  783.81   16.58
   0  -2   6  804.14   16.82
   0   2   6  799.52   16.73
   0  -2   6  767.29   17.04
   0   2   6  800.78   16.86
   0  -2   8  326.63   10.33
   0   2   8  330.72    9.78
   0   2   8  324.75   10.03
   0  -2   8  331.69    9.76
   0   2   8  329.63    9.56
   0  -2  -8  364.32   11.15
   0   2  -8  357.88   13.39
   0  -2   8  339.02   10.04
   0   2   8  314.23    9.78
   0   2   8  358.24   10.70
   0   2  10   59.55    4.10
   0  -2  10   58.86    4.00
   0   2 -10   73.15    7.13
   0  -2 -10   61.35    5.50
   0  -2  10   53.07    4.16
   0   2  10   61.08    4.16
   0   2  10   54.49    4.12
   0   2  10   61.03    4.56
   0  -2  12  172.38    7.16
   0   2  12  160.55    6.94
   0  -2  12  166.37    6.96
   0   2  12  171.61    8.02
   0   2  12  172.32    7.60
   0   2  14   28.31    2.62
   0  -2  14   31.49    2.49
   0   2  14   29.19    2.74
   0   3   1   66.74    2.33
   0  -3   1   69.18    2.39
   0  -3   1   63.35    2.37
   0   3  -1   66.77    2.46
   0   3   1   71.23    2.52
   0   3   1   66.86    2.41
   0   3   1   68.86    2.51
   0   3   3  153.38    4.12
   0  -3   3  130.88    4.28
   0   3  -3  136.35    5.20
   0  -3   3  128.41    4.25
   0   3  -3  155.06    4.00
   0   3   3  125.29    3.86
   0   3   3  131.12    4.12
   0   3   3  144.99    4.15
   0   3   3  127.47    3.97
   0   3   3  135.96    3.89
   0  -3   5   12.34    1.41
   0  -3   5   10.84    1.35
   0   3  -5   11.62    2.41
   0   3   5   10.08    1.19
   0   3   5   14.54    1.46
   0   3   5   11.79    1.40
   0   3   7   63.80    3.78
   0  -3   7   65.03    3.88
   0   3  -7   67.47    5.65
   0  -3   7   62.87    3.68
   0  -3  -7   66.23    4.03
   0  -3   9  199.94    7.74
   0   3  -9  205.48    8.76
   0   3   9  195.58    7.55
   0  -3   9  207.85    8.27
   0  -3   9  206.60    8.09
   0  -3  -9  213.92    9.39
   0  -3   9  180.70    7.79
   0   3  -9  225.71   11.82
   0   3   9  214.83    8.15
   0   3   9  219.79    7.80
   0   3   9  204.69    8.21
   0   3   9  202.18    8.54
   0   3   9  226.55    8.08
   0   3   9  201.27    8.44
   0   3  11    3.25    1.16
   0  -3  11    3.55    1.18
   0   3  11    3.31    1.09
   0  -3  11    3.44    1.11
   0   3  11    3.36    1.24
   0   3  11    7.23    1.77
   0   3  13  155.76    6.90
   0   3  13  154.74    7.13
   0  -3  13  158.48    6.40
   0  -3  15    5.71    0.87
   0   3  15    5.42    0.98
   0  -3  15    3.74    0.78
   0   4   0  327.60    7.64
   0   4   0  304.73    7.38
   0   4   0  314.03    7.34
   0  -4   2   63.87    2.87
   0  -4   2   64.77    2.83
   0   4   2   63.63    2.79
   0   4   2   70.63    2.85
   0   4   2   68.16    2.71
   0  -4   4    2.39    0.66
   0   4  -4    3.06    1.56
   0   4   4    1.97    0.71
   0   4   4    1.43    0.52
   0   4   4    2.79    0.78
   0   4   4    1.87    0.78
   0  -4   4    1.83    0.60
   0  -4   6  430.34   12.07
   0   4  -6  491.05   14.91
   0  -4   6  430.18   11.90
   0   4   6  470.87   11.56
   0   4   6  502.93   11.57
   0   4   6  469.16   11.37
   0   4  -8    1.00    0.80
   0   4   8    1.84    0.90
   0  -4   8    2.03    0.93
   0   4   8    1.07    0.66
   0  -4   8    1.11    0.70
   0  -4  -8    0.93    1.29
   0  -4   8    1.65    0.83
   0   4  -8    2.01    2.55
   0   4   8    1.09    1.05
   0   4   8    3.55    1.13
   0   4   8    0.97    0.78
   0   4   8    1.53    0.89
   0  -4   8    2.14    0.89
   0   4   8    3.19    1.17
   0   4   8    3.73    1.18
   0   4   8    2.42    0.98
   0   4   8    0.85    0.68
   0   4   8    3.30    1.23
   0   4  10    6.85    1.68
   0  -4  10    8.26    1.64
   0  -4  10    7.09    1.64
   0   4  10    7.27    1.64
   0   4  10    6.34    1.53
   0   4  10    6.65    1.70
   0   4  10    7.44    1.80
   0   4  12   12.12    1.84
   0   4  12   15.79    2.31
   0   4  12   13.34    2.21
   0  -4  12   13.35    1.90
   0  -4  12   15.95    2.05
   0  -4  14    2.48    0.72
   0   4  14    0.98    0.71
   0   5  -1  386.20    9.53
   0   5   1  397.15    8.97
   0   5  -1  403.70    9.64
   0   5   1  371.81    9.04
   0   5   1  403.95    9.19
   0   5  -1  403.17    9.45
   0  -5   3    9.01    1.24
   0  -5   3   11.07    1.38
   0   5  -3    8.33    1.15
   0   5   3    9.09    1.22
   0   5   3    9.95    1.20
   0   5   3   11.43    1.41
   0   5   5  106.38    4.50
   0   5   5   93.59    4.31
   0   5   5   97.52    4.14
   0  -5   5  100.28    4.91
   0  -5   5  102.50    4.93
   0  -5   7  585.18   16.36
   0   5  -7  656.59   17.98
   0  -5   7  659.61   17.03
   0  -5   7  627.39   16.60
   0   5   7  653.06   15.13
   0   5   7  622.32   16.84
   0   5   7  653.28   16.60
   0   5   7  621.70   16.79
   0   5   7  674.96   16.09
   0   5   7  653.89   17.18
   0   5   7  665.61   15.10
   0  -5   7  649.51   16.81
   0   5   7  690.45   15.94
   0   5   7  650.01   14.92
   0   5   7  619.20   16.56
   0   5  -7  635.98   17.00
   0  -5   9   12.79    2.11
   0   5   9   14.17    2.29
   0   5   9   13.44    2.08
   0   5   9   12.00    2.14
   0   5   9   14.50    2.00
   0   5   9   14.77    2.41
   0   5   9   14.64    2.01
   0  -5   9   12.21    1.99
   0  -5  11  146.33    7.06
   0  -5  11  142.46    6.47
   0   5 -11  135.35    7.03
   0  -5  11  143.45    6.58
   0   5  11  151.09    7.19
   0   5  11  139.05    6.27
   0   5  11  143.44    7.17
   0  -5  13   41.89    2.81
   0  -5  13   44.21    2.88
   0   5  13   44.15    3.27
   0   6   0    1.51    0.66
   0   6   0    2.54    0.79
   0   6   0    2.67    0.98
   0   6   2  745.67   17.53
   0   6  -2  778.74   17.63
   0   6   2  910.91   17.39
   0   6  -2  879.05   18.44
   0   6  -2  864.08   17.95
   0   6   2  807.31   17.06
   0   6  -4  416.69   12.08
   0  -6   4  438.57   12.11
   0   6   4  427.33   12.72
   0   6   4  441.54   12.53
   0   6   4  465.28   11.17
   0   6   4  484.40   11.54
   0   6   4  414.67   11.32
   0   6  -4  479.38   13.26
   0   6  -4  436.51   12.34
   0  -6   6  407.02   12.50
   0  -6   6  444.20   13.04
   0   6   6  419.11   13.22
   0   6   6  434.87   12.13
   0   6   6  415.98   12.63
   0   6   6  418.29   12.75
   0   6   6  441.58   13.22
   0   6   6  429.71   11.21
   0   6   6  427.14   11.15
   0   6   6  418.71   11.15
   0  -6   6  426.93   12.88
   0   6   6  408.03   11.54
   0   6   6  467.94   12.03
   0  -6   6  368.95   12.65
   0  -6   8  309.53   11.08
   0   6   8  311.93   11.19
   0   6   8  313.28   10.44
   0   6   8  308.63   11.36
   0   6   8  314.12    9.83
   0   6   8  304.06   11.56
   0   6   8  326.24    9.72
   0   6   8  342.60    9.99
   0   6   8  304.26   11.07
   0  -6   8  305.47   10.80
   0  -6  10   66.40    4.74
   0   6  10   61.76    4.66
   0   6  10   60.31    4.70
   0  -6  10   65.64    4.33
   0   6 -10   58.53    4.71
   0  -6  12   64.48    4.07
   0   6  12   63.21    4.10
   0  -6  12   66.87    3.79
   0   6 -12   52.79    3.74
   0  -6  12   64.03    3.65
   0   7  -1   40.27    3.05
   0   7   1   38.62    2.89
   0   7   1   39.84    2.87
   0   7  -1   37.32    2.89
   0   7   1   42.30    3.56
   0   7  -1   39.73    3.56
   0   7  -1   44.53    3.22
   0   7   1   47.45    3.61
   0   7  -1   45.19    3.50
   0   7  -1   42.88    3.47
   0   7   1   40.63    3.28
   0   7  -1   45.41    3.52
   0   7   1   43.58    2.78
   0   7  -1   45.41    3.37
   0   7  -1   40.00    2.76
   0   7   1   42.21    3.28
   0   7   1   42.20    3.39
   0   7   1   42.31    3.07
   0   7   3  127.66    5.50
   0   7  -3  130.91    5.93
   0   7   3  124.55    6.41
   0   7   3  128.77    5.95
   0   7  -3  127.18    5.49
   0   7  -3  127.87    6.65
   0   7   3  127.69    5.81
   0   7   3  146.66    5.73
   0   7  -3  140.84    6.32
   0   7   3  145.23    5.60
   0   7  -3  125.66    6.19
   0   7  -3  133.98    6.39
   0   7  -5  101.87    5.87
   0   7   5  103.65    5.92
   0   7   5  101.21    6.09
   0   7   5  105.34    4.83
   0   7   5   98.12    5.25
   0   7  -5  110.48    6.34
   0   7   5  119.71    5.46
   0   7  -5   85.47    5.21
   0   7   5   96.58    5.00
   0   7  -7    2.84    1.41
   0  -7   7    2.60    1.18
   0  -7   7    2.58    1.08
   0   7   7    2.29    1.07
   0   7   7    2.67    1.25
   0   7   7    1.77    1.11
   0   7   7    2.34    1.30
   0   7   7    2.20    0.99
   0   7   7    2.62    1.02
   0   7   7    2.61    1.23
   0  -7   9   21.76    2.75
   0   7   9   17.62    2.69
   0   7   9   18.27    2.63
   0   7   9   17.03    2.09
   0   7   9   19.70    2.62
   0   7   9   21.16    2.26
   0   7  -9   19.68    2.81
   0  -7   9   19.88    2.42
   0  -7  11    1.20    0.85
   0   7  11    0.56    0.78
   0  -7  11    0.09    0.49
   0  -7  11    1.78    0.78
   0   7 -11    0.11    0.77
   0   7  11    0.11    0.72
   0   7  11   -0.08    0.72
   0   8   0 2635.15   47.60
   0   8   0 2697.60   51.02
   0   8   0 2636.63   49.77
   0   8   0 2653.33   50.05
   0   8   0 2714.40   50.04
   0   8   0 2581.21   49.34
   0   8   0 2725.88   48.17
   0   8   0 2691.37   46.86
   0   8   2  245.67    8.41
   0   8  -2  206.30    8.11
   0   8   2  243.72    9.63
   0   8  -2  256.79   10.29
   0   8  -2  282.75    9.25
   0   8   2  247.05    9.48
   0   8  -2  239.14    9.41
   0   8  -2  242.40    9.47
   0   8  -2  257.70    8.25
   0   8   2  233.36    9.05
   0   8   2  235.96    7.77
   0   8  -2  269.38    9.16
   0   8  -2  245.75    9.20
   0   8  -4 1125.67   27.86
   0   8   4 1366.12   27.94
   0   8   4 1345.55   30.47
   0   8  -4 1380.28   27.88
   0   8  -4 1559.08   29.78
   0   8   4 1497.04   28.13
   0   8   4 1347.03   28.52
   0   8  -4 1316.55   30.30
   0   8  -4 1299.26   29.18
   0   8  -6    5.89    1.69
   0   8  -6    5.45    1.40
   0   8   6    5.08    1.60
   0   8   6    5.14    1.31
   0   8   6    4.11    1.14
   0   8   6    3.87    1.18
   0   8   6    4.84    1.72
   0   8   6    4.77    1.41
   0   8  -8  498.54   15.06
   0  -8   8  525.28   14.39
   0  -8   8  545.00   15.04
   0   8   8  512.79   15.72
   0   8   8  500.41   13.07
   0   8  -8  528.75   14.01
   0   8   8  507.38   12.98
   0   8   8  514.33   13.08
   0   8   8  501.32   13.67
   0   8   8  537.36   13.82
   0   8 -10   18.87    2.05
   0   8  10   16.57    2.27
   0   8 -10   15.88    2.15
   0  -8  10   20.16    2.01
   0   8  10   16.78    1.92
   0   9   1   19.36    2.41
   0   9  -1   21.85    2.59
   0   9   1   20.89    2.84
   0   9  -1   20.00    2.89
   0   9   1   18.73    2.62
   0   9  -1   22.52    2.85
   0   9   1   17.65    2.29
   0   9  -1   18.64    2.48
   0   9   1   20.77    2.68
   0   9  -1   22.22    2.89
   0   9   1   17.57    2.09
   0   9  -1   21.14    2.24
   0   9   3   65.09    4.26
   0   9  -3   66.96    5.17
   0   9  -3   66.30    4.85
   0   9  -3   72.50    4.22
   0   9  -3   67.70    4.55
   0   9   3   62.21    4.85
   0   9  -5   72.87    4.32
   0   9   5   69.62    5.22
   0   9   5   71.22    4.05
   0   9  -5   72.16    4.60
   0   9   5   73.17    4.45
   0   9   5   68.79    4.00
   0   9   5   65.75    3.95
   0   9   7   40.60    2.96
   0   9  -7   39.67    3.10
   0   9   7   41.97    3.90
   0   9   7   40.18    2.92
   0   9   7   39.90    2.91
   0   9   7   42.95    3.90
   0   9   7   44.37    3.35
   0   9  -9   50.62    3.00
   0   9   9   50.18    3.68
   0   9  -9   47.72    3.36
   0   9   9   45.62    2.71
   0   9   9   50.99    3.07
   0   9   9   49.77    3.71
   0  10   0    5.70    1.60
   0  10   0    5.71    1.40
   0  10   0    9.72    1.56
   0  10   2  101.57    5.24
   0  10  -2   96.41    5.34
   0  10   2  104.21    5.90
   0  10  -2  107.61    6.06
   0  10  -2  105.66    4.99
   0  10   4   28.91    2.74
   0  10   4   29.32    2.52
   0  10   4   31.76    2.60
   0  10  -4   31.40    2.93
   0  10   4   35.27    3.52
   0  10   4   26.14    2.39
   0  10  -4   33.97    2.73
   0  10   6  383.01   10.35
   0  10   6  367.92    9.74
   0  10   6  376.99    9.76
   0  10   6  366.09    9.70
   0  10  -6  388.34   10.11
   0  10   6  370.45   11.89
   0  10   8   12.63    1.34
   0  10   8   10.03    1.23
   0  10   8   11.98    1.43
   0  10   8   12.37    1.79
   0  10  -8   10.49    1.26
   0  11  -1   91.52    4.67
   0  11   1  114.90    5.72
   0  11   1   91.33    4.44
   0  11  -1  109.84    4.65
   0  11   3    1.07    0.62
   0  11   3    1.19    0.67
   0  11   3    1.20    0.89
   0  11  -3    3.45    1.09
   0  11   3    1.25    0.75
   0  11  -3    0.65    0.60
   0  11   5   77.69    3.70
   0  11  -5   81.38    3.59
   0  11   5   74.57    3.38
   0  11  -5   71.40    3.61
   0  11   5   76.70    3.42
   0  11   5   74.75    3.41
   0  11  -7    0.46    0.35
   0  11   7    0.57    0.40
   0  11   7    0.64    0.39
   0  12   0   21.19    1.79
   0  12   0   26.73    1.84
   0  12   2  158.18    4.78
   0  12  -2  142.92    4.94
   0  12   2  156.60    4.79
   0  12   2  161.51    4.82
   0  12   4    1.72    0.51
   0  12   4    1.71    0.48
   0  12  -4    2.32    0.64
  -1   0  15    0.08    0.50
  -1   0  15   -0.06    0.39
  -1   0  13    0.11    0.63
  -1   0  13    0.11    0.59
  -1   0  13    0.27    0.79
   1   0 -11    3.19    2.80
  -1   0  11    0.56    0.70
  -1   0  11    0.11    0.60
  -1   0   9   -0.12    0.61
  -1   0   9    1.92    0.75
  -1   0   9    1.69    0.78
   1   0  -9    2.56    1.95
  -1   0   9    1.92    0.81
  -1   0   9    0.88    0.67
  -1   0   7    0.31    0.42
   1   0  -7    0.62    1.15
  -1   0   5    0.98    0.41
  -1   0   5    0.87    0.44
   1   0  -5    1.08    0.88
  -1   0   5    0.77    0.34
  -1   0   5    0.63    0.29
  -1   0   3    0.62    0.25
  -1   0   3    0.44    0.21
  -1   0   3    0.96    0.24
  -1   0   3    1.42    0.29
  -1   0   3    0.20    0.21
  -1   0   3    0.34    0.21
   1   0  -3    0.61    0.55
  -1   0   1    6.61    0.36
  -1   0   1    9.71    0.45
  -1   0   1    8.14    0.37
  -1   0  -1    0.28    0.10
   1   0   1    2.94    0.23
   1   0   3    0.50    0.20
   1   0   3    0.24    0.19
  -1   0  -3    0.79    0.59
   1   0   3    0.13    0.17
  -1   0  -5    0.48    0.85
   1   0   5    0.17    0.35
  -1   0  -7    1.05    1.28
   1   0   7    0.29    0.52
   1   0   7    0.88    0.65
   1   0   9    0.91    0.65
   1   0   9    0.51    0.58
   1   0   9    1.20    0.72
   1   0   9    0.26    0.57
   1   0   9   -0.10    0.41
   1   0  11    0.23    0.66
   1   0  11    0.28    0.77
   1   0  11    0.48    0.70
   1   0  13    0.60    0.71
   1   0  13    0.11    0.70
   1   0  13    1.69    0.90
   1   0  15   -0.06    0.35
  -1   1  14   45.59    3.12
  -1  -1  14   52.46    3.37
  -1  -1  14   51.24    3.66
  -1   1  14   52.45    3.86
  -1   1  14   53.01    3.59
  -1  -1  12  155.41    6.79
  -1   1  12  144.98    6.50
  -1   1  12  150.22    6.87
  -1  -1  12  140.67    6.42
  -1   1  12  151.09    7.45
  -1  -1  12  151.51    7.32
   1   1 -10  153.32    9.56
   1  -1 -10  151.39    8.61
  -1  -1  10  143.49    6.17
  -1   1  10  141.55    6.13
  -1   1  10  118.24    5.99
  -1  -1  10  133.29    5.81
  -1   1  10  135.07    6.13
  -1   1   8  397.13   10.71
  -1   1   8  395.29   11.13
  -1  -1   8  367.18   11.11
   1  -1  -8  433.46   12.46
   1   1  -8  424.24   13.81
  -1  -1   6 1286.12   23.77
  -1   1   6 1333.77   24.41
  -1  -1   6 1211.45   24.84
  -1   1   6 1300.94   24.87
  -1  -1   6 1372.24   23.71
  -1  -1   6 1318.43   24.07
   1  -1  -6 1390.40   25.37
   1   1  -6 1283.78   26.70
  -1  -1   6 1341.89   24.48
  -1   1   4  605.82   12.10
  -1  -1   4  583.38   12.13
  -1  -1   4  621.51   11.85
   1  -1  -4  628.21   12.05
  -1  -1   4  609.95   12.00
   1   1  -4  577.88   13.05
  -1   1   4  636.18   11.94
  -1  -1   4  624.39   11.50
  -1   1   4  665.92   12.02
  -1   1   4  587.17   11.28
  -1  -1   2 4156.87   63.87
   1  -1  -2 3983.53   62.91
  -1   1   2 4174.30   63.64
   1   1  -2 3881.11   64.73
  -1  -1   2 4123.70   63.86
  -1  -1   2 4050.43   63.88
   1   1  -2 3660.00   63.56
  -1   1   2 4034.64   63.66
  -1   1   2 3832.24   63.44
  -1   1   2 3931.50   63.73
  -1   1   2 3849.39   63.51
  -1   1   2 3854.70   63.48
  -1   1   2 4011.12   63.72
   1   1   0  353.34    5.91
  -1   1   0  336.80    6.12
   1   1   0  333.21    6.06
  -1  -1   0  369.10    6.41
   1  -1   0  339.91    6.09
   1   1   0  336.63    6.18
  -1   1   0  398.19    6.29
   1   1   0  369.17    5.73
   1   1   0  301.20    5.77
  -1  -1   0  361.26    6.03
  -1   1   0  318.76    5.72
   1   1   0  334.54    5.91
  -1   1   0  363.13    6.08
  -1   1   0  298.58    5.85
  -1  -1  -2 3104.62   55.51
  -1  -1  -2 3034.04   55.69
   1   1   2 3984.68   56.03
   1   1   2 3883.67   56.79
  -1   1  -2 3390.30   56.84
   1  -1   2 3973.22   56.83
  -1   1  -2 3875.20   55.80
   1   1   2 3414.82   55.68
   1   1   2 3887.20   56.60
   1   1   2 3396.31   56.22
   1   1   2 3413.78   56.08
   1  -1   4 4149.30   68.01
   1  -1   4 4125.01   66.92
  -1   1  -4 4254.76   69.02
   1  -1   4 3979.85   67.76
   1   1   4 4166.37   68.22
   1  -1   4 3952.95   68.23
   1   1   4 4213.87   67.34
   1   1   4 4294.21   68.07
  -1   1  -6 1967.83   35.14
   1  -1   6 1800.53   32.61
  -1  -1  -6 1989.83   33.74
   1   1   6 1759.14   32.54
   1  -1   6 1755.34   32.36
   1   1   6 1770.43   33.09
   1  -1   6 1740.32   33.23
   1  -1   8    8.22    1.50
   1   1   8    4.61    1.12
   1   1   8    5.58    1.23
   1  -1   8    5.96    1.23
  -1   1  -8    3.12    2.20
  -1  -1  -8    4.70    1.71
   1  -1   8    4.82    1.10
   1   1   8    4.93    1.08
   1   1   8    8.40    1.39
   1  -1   8    4.47    1.06
   1   1   8    4.64    1.21
   1  -1  10  532.65   14.47
   1   1  10  547.92   15.85
   1  -1  10  550.35   16.22
   1   1  10  580.13   15.08
   1   1  10  582.36   15.04
   1  -1  10  560.45   14.73
   1   1  10  540.10   15.16
  -1  -1 -10  611.49   18.57
  -1   1 -10  601.87   19.72
   1  -1  10  573.59   15.85
   1   1  10  504.02   14.72
   1   1  10  577.29   16.12
   1   1  12   50.12    3.89
   1   1  12   46.29    3.58
   1  -1  12   46.09    3.57
   1  -1  12   48.43    3.69
   1   1  12   48.69    4.11
   1   1  14   96.05    4.63
   1  -1  14   88.18    4.33
   1   1  14   85.20    4.57
   1  -1  14   82.97    4.07
   1   1  14   89.15    4.19
  -1   2  15    6.18    1.12
  -1  -2  15    5.14    0.92
  -1  -2  15    5.41    1.05
  -1   2  15    4.19    1.00
  -1   2  13  192.29    7.85
  -1   2  13  191.45    8.27
  -1   2  13  176.28    6.98
  -1  -2  13  189.24    7.34
  -1   2  11   40.00    3.50
  -1  -2  11   37.39    3.23
  -1   2  11   34.44    3.10
  -1   2  11   35.86    3.58
  -1  -2   9   89.91    4.79
  -1   2   9  102.48    4.95
   1   2  -9  116.44    8.16
  -1  -2   9   89.26    5.06
   1  -2  -9  107.45    6.30
  -1   2   9  101.89    5.07
  -1   2   9   89.34    4.96
  -1   2   9   98.67    5.40
  -1   2   9   87.63    5.18
  -1  -2   7    0.72    0.47
  -1   2   7    0.55    0.56
  -1   2   7    2.98    0.80
  -1  -2   7    0.08    0.38
   1  -2  -7    1.67    1.17
   1   2  -7    0.30    1.89
  -1  -2   7    0.62    0.50
  -1  -2   5 1352.88   26.82
  -1   2   5 1464.35   26.75
   1   2  -5 1546.88   29.84
  -1  -2   5 1449.05   26.82
  -1  -2   5 1485.48   27.08
  -1   2   5 1581.06   27.21
  -1   2   5 1579.31   26.40
  -1   2   3 3633.16   60.15
  -1  -2   3 3444.82   60.46
  -1  -2   3 3692.84   60.84
  -1  -2   3 3553.17   60.80
   1   2  -3 3786.76   62.62
   1   2  -3 3944.79   60.19
  -1   2   3 3459.03   60.39
  -1   2   3 3765.56   60.38
  -1   2   3 3756.92   60.35
  -1   2   3 3822.75   60.47
  -1   2   3 3625.76   60.72
  -1   2   3 4104.11   61.30
  -1   2   3 3705.99   60.46
  -1   2   1 2072.13   37.98
  -1   2   1 2633.02   38.59
   1  -2  -1 2240.97   37.87
  -1   2   1 2230.60   38.25
  -1  -2   1 2593.75   38.90
  -1  -2   1 2588.84   38.94
  -1  -2   1 2557.18   38.88
   1   2  -1 2603.12   38.94
  -1   2   1 2792.47   39.14
  -1   2   1 2527.28   38.60
  -1   2   1 2584.55   38.91
  -1   2   1 2822.13   39.30
  -1   2   1 2538.83   38.84
  -1  -2  -1    7.34    0.75
   1   2   1   10.04    0.74
  -1   2  -1    5.95    0.93
   1  -2   1    6.44    0.62
   1   2   1    8.39    0.66
  -1   2  -1    8.63    0.67
   1   2   1    8.64    0.68
   1   2   1    7.22    0.57
  -1   2  -1    7.92    0.54
   1  -2   3  510.70   10.47
   1   2   3  546.45   10.52
   1   2   3  539.13   10.36
   1   2   3  524.56   10.26
  -1   2  -3  526.49   11.78
   1  -2   3  533.22   10.69
   1  -2   3  516.67   10.76
  -1   2  -5   25.60    2.73
   1  -2   5   24.84    1.86
   1  -2   5   21.41    1.80
   1   2   5   25.13    1.82
   1   2   5   28.22    1.85
  -1   2  -7  476.13   14.69
   1  -2   7  451.18   11.72
   1  -2   7  443.27   11.43
   1  -2   7  444.51   11.19
   1   2   7  442.79   11.53
   1  -2   7  450.04   12.21
   1   2   7  456.64   11.80
   1  -2   9   10.54    1.87
   1   2   9   13.23    1.90
  -1   2  -9    9.35    3.57
  -1  -2  -9   10.42    2.47
   1  -2   9    9.46    1.71
   1  -2   9   10.02    1.66
   1  -2   9   10.12    1.66
   1   2   9   10.55    1.69
   1   2   9    7.34    1.49
   1   2   9   10.26    1.86
   1  -2  11    3.49    1.15
   1   2  11    2.59    1.07
   1  -2  11    4.55    1.24
   1  -2  11    2.87    1.16
   1  -2  11    4.87    1.32
   1   2  11    2.31    1.05
   1   2  11    3.89    1.38
   1   2  13  104.12    5.10
   1  -2  13  105.78    5.10
   1  -2  13  106.79    5.18
   1   2  13  111.49    5.90
   1   2  13  113.25    5.67
   1   2  15    0.52    0.45
   1  -2  15    1.74    0.52
  -1  -3  14   85.17    4.18
  -1   3  14   85.00    4.72
  -1   3  14   80.38    4.46
  -1  -3  12    1.96    0.90
  -1   3  12    1.07    0.90
  -1   3  12    0.13    0.87
  -1   3  12    1.45    1.05
   1   3 -10  305.63   11.30
  -1  -3  10  289.27    9.92
  -1  -3  10  286.78   10.08
   1   3 -10  327.18   14.81
  -1   3  10  306.37    9.92
  -1   3  10  297.40   10.33
  -1   3  10  308.34    9.93
  -1   3  10  299.46   10.79
   1   3  -8    9.54    1.64
  -1  -3   8   20.29    2.22
   1   3  -8    9.11    1.70
  -1  -3   8   12.44    1.81
   1  -3  -8   24.07    2.71
   1   3  -8   25.18    4.20
  -1  -3   8   11.25    1.68
  -1   3   8    9.68    1.60
  -1   3   8    7.18    1.51
  -1   3   8   13.15    1.93
  -1   3   8    6.63    1.36
  -1   3   8    9.08    1.67
  -1   3   8   11.87    1.79
  -1   3   8    8.93    1.39
  -1  -3   8    9.84    1.59
  -1   3   8    7.57    1.32
  -1  -3   6  367.59    9.73
   1   3  -6  365.16   12.27
  -1  -3   6  357.44    9.85
  -1   3   6  374.98    9.36
  -1   3   6  344.73    9.58
  -1   3   6  388.63    9.21
  -1  -3   4 1028.17   20.12
  -1  -3   4 1009.41   19.97
   1   3  -4 1077.50   22.23
  -1   3   4  982.67   19.42
  -1   3   4 1077.67   19.42
  -1   3   4 1102.38   19.54
  -1   3   4 1072.36   19.57
  -1   3   4 1130.25   19.89
  -1   3   2  160.08    3.96
  -1  -3   2  150.31    4.27
  -1  -3   2  141.85    4.23
   1   3  -2  175.98    4.35
  -1   3   2  134.51    4.13
  -1   3   2  152.62    4.05
  -1   3   2  151.86    4.30
  -1   3   2  182.60    5.00
   1   3   0 1381.49   23.14
  -1   3   0 1209.28   22.60
  -1  -3   0 1297.64   22.99
   1  -3   0 1291.92   22.80
  -1   3   0 1515.66   23.49
   1   3   0 1351.88   23.16
  -1  -3   0 1346.28   22.71
  -1   3   0 1337.32   23.46
   1   3   0 1279.95   22.95
  -1   3   0 1472.94   23.37
  -1   3   0 1293.71   22.89
  -1   3  -2  223.42    6.22
   1  -3   2  243.53    5.63
   1  -3   2  224.78    5.78
  -1   3  -2  241.11    5.50
   1   3   2  216.97    5.36
   1   3   2  218.36    5.11
   1   3   2  205.60    5.23
   1   3   2  238.81    5.57
   1   3   2  208.51    5.29
   1   3   2  237.83    5.52
  -1  -3  -2  207.52    5.73
  -1   3  -4    4.77    1.75
   1  -3   4    7.04    1.00
   1   3   4    5.67    0.90
   1   3   4    8.69    1.07
   1   3   4    7.44    1.07
   1   3   6  305.43    7.95
   1   3   6  255.06    8.03
  -1   3  -6  296.60   10.93
   1  -3   6  279.70    8.61
   1  -3   6  275.05    8.37
   1  -3   8  108.80    5.28
   1   3   8  113.02    5.33
   1  -3   8  118.86    5.81
   1  -3   8  114.81    5.70
  -1   3  -8  128.77    8.44
   1  -3   8  109.49    5.42
  -1  -3  -8  124.25    6.34
   1   3   8  118.97    5.60
   1   3   8  116.36    5.76
   1   3   8  123.91    5.40
   1   3   8  115.93    6.03
   1   3   8  108.09    4.72
   1   3   8  108.44    5.48
   1   3   8  114.11    5.98
   1   3  10  271.33    9.56
   1  -3  10  258.90    9.24
   1  -3  10  279.85    9.62
   1  -3  10  264.91   10.12
   1   3  10  270.70   10.03
   1   3  10  271.98    9.84
   1   3  10  271.87   10.53
   1   3  10  266.42   10.47
   1   3  12   90.25    5.35
   1  -3  12   95.88    5.02
   1  -3  12   90.03    4.91
   1  -3  12   87.99    4.78
   1   3  12   89.11    5.60
   1  -3  14   87.77    3.91
   1   3  14   87.93    4.33
  -1  -4  15  153.37    4.88
  -1   4  15  147.15    5.03
  -1  -4  15  155.65    4.69
  -1   4  13   31.52    2.61
  -1   4  13   40.83    3.39
  -1  -4  13   36.68    2.92
  -1   4  13   34.32    3.19
  -1  -4  11  365.05   11.83
  -1   4  11  355.94   11.04
  -1   4  11  339.64   11.82
  -1  -4  11  351.09   11.05
  -1  -4  11  344.56   11.19
  -1   4  11  338.83   11.97
   1   4  -9   27.25    3.04
   1   4  -9   24.91    3.10
  -1  -4   9   27.10    2.83
   1   4  -9   31.06    5.04
  -1  -4   9   29.04    3.00
  -1   4   9   26.86    2.95
  -1   4   9   28.76    2.98
  -1   4   9   28.41    2.82
  -1   4   9   29.86    2.67
  -1   4   9   28.80    2.63
  -1  -4   9   25.73    2.85
  -1   4   9   31.93    2.97
  -1   4   9   27.92    3.09
  -1   4   9   28.96    3.06
   1   4  -7 1186.13   24.39
  -1  -4   7 1009.57   23.59
   1   4  -7 1152.79   25.09
  -1  -4   7 1114.96   24.00
  -1  -4   7 1056.45   23.53
   1   4  -7 1229.41   28.32
  -1   4   7 1100.59   22.37
  -1   4   7 1149.66   23.75
  -1   4   7 1072.97   23.99
  -1   4   7 1134.93   23.21
  -1   4   7 1110.82   23.98
  -1   4   7 1103.33   24.01
  -1   4   7 1136.97   22.63
  -1   4   7 1075.37   23.87
  -1   4   7 1113.89   22.18
  -1  -4   7 1104.83   23.76
  -1   4   7 1126.43   22.32
  -1   4   7 1179.05   23.13
   1   4  -5   82.23    5.16
  -1  -4   5   75.01    3.88
  -1  -4   5   75.96    3.84
  -1   4   5   83.60    3.52
  -1   4   5   89.06    3.75
  -1   4   5   73.86    3.51
  -1   4   5   85.46    3.79
  -1   4   3 1010.33   17.52
  -1  -4   3  905.61   18.22
  -1  -4   3  884.00   18.09
  -1   4   3 1009.55   17.86
  -1   4   3  963.03   17.67
  -1   4   3  969.93   18.24
   1   4  -3  946.31   17.82
   1   4  -1  305.08    7.10
  -1   4   1  287.03    6.69
  -1   4   1  279.68    7.05
   1   4  -1  303.91    7.17
  -1  -4   1  274.57    6.77
   1   4  -1  276.08    7.14
  -1   4   1  282.34    6.88
  -1   4   1  286.33    6.56
  -1   4   1  279.26    6.91
   1  -4   1  775.58   15.08
   1   4   1  787.68   15.23
  -1   4  -1  813.92   15.36
   1   4   1  766.08   14.73
  -1   4  -1  830.38   15.93
   1   4   1  831.38   15.13
   1  -4   3    5.74    0.94
   1   4   3    5.56    0.84
   1   4   3    6.70    1.02
   1   4   3    6.44    1.04
   1   4   3    6.15    0.85
   1   4   5  158.56    5.49
   1   4   5  162.66    5.40
   1  -4   5  152.12    5.93
   1  -4   5  152.34    5.91
  -1   4  -7   58.53    4.37
   1  -4   7   48.25    3.46
   1  -4   7   52.00    3.78
   1  -4   7   50.58    3.65
   1   4   7   46.37    3.58
   1   4   7   50.76    3.79
   1   4   7   55.47    3.60
   1   4   7   53.28    3.87
   1   4   7   49.13    3.53
   1   4   7   51.08    3.15
   1   4   7   52.62    3.85
   1   4   7   59.09    3.68
   1   4   7   49.00    3.55
   1   4   7   50.00    3.10
   1   4   7   50.46    3.83
  -1   4  -9   23.77    2.72
   1  -4   9   23.64    2.61
  -1  -4  -9   29.37    3.79
   1  -4   9   23.15    2.81
   1  -4   9   23.94    2.82
   1   4   9   27.78    2.97
   1   4   9   23.73    2.85
   1   4   9   26.61    2.70
   1  -4   9   25.05    2.84
   1   4   9   22.90    2.93
   1   4   9   24.48    2.74
   1   4   9   26.21    3.09
   1  -4  11  267.81    9.77
   1  -4  11  251.34    8.98
   1  -4  11  256.97    9.24
   1   4  11  258.65   10.23
   1   4  11  267.31    9.97
   1   4  11  268.05    9.99
   1   4  13    1.02    0.81
   1  -4  13    2.01    0.74
   1  -4  13    1.51    0.65
  -1   5  14   44.74    2.97
  -1  -5  14   47.72    2.67
  -1  -5  12   79.40    4.84
  -1   5  12   76.84    4.97
  -1   5  12   72.12    4.25
   1   5 -12   71.98    4.84
  -1  -5  12   79.35    4.48
  -1  -5  12   81.23    4.58
  -1  -5  10  248.81    9.75
  -1   5  10  262.50    9.23
  -1   5  10  238.66    9.65
  -1   5  10  231.01    9.53
  -1  -5  10  242.58    9.15
   1   5  -8   13.36    2.36
  -1  -5   8    9.95    1.88
  -1  -5   8   13.88    2.12
  -1   5   8   16.22    2.18
  -1   5   8   12.41    2.08
  -1   5   8   12.54    2.08
  -1   5   8   12.39    2.09
  -1   5   8   12.93    1.91
  -1   5   8   13.64    2.02
  -1   5   8   10.11    1.92
  -1  -5   8   14.78    2.23
  -1   5   8   11.87    1.83
  -1   5   8   17.45    2.09
  -1   5   8   11.85    1.73
   1   5  -8   13.93    2.16
   1   5  -6  170.22    7.06
  -1  -5   6  146.06    7.06
   1   5  -6  175.66    7.61
  -1  -5   6  159.31    6.66
  -1  -5   6  175.44    7.09
  -1   5   6  178.24    6.17
  -1   5   6  177.87    7.31
  -1   5   6  169.03    7.09
  -1   5   6  169.95    7.05
  -1   5   6  166.06    6.92
  -1   5   6  183.85    6.74
  -1   5   6  199.16    6.63
  -1   5   6  168.81    5.98
  -1   5   6  171.35    6.24
  -1   5   6  172.62    6.39
  -1   5   6  178.36    6.07
  -1  -5   6  185.00    7.21
  -1   5   6  178.80    6.60
  -1  -5   4  127.65    5.28
  -1  -5   4  135.10    5.36
  -1   5   4  136.63    4.86
  -1   5   4  137.05    5.33
  -1   5   4  124.33    5.02
   1   5  -2  709.26   14.76
   1   5  -2  734.10   14.87
  -1   5   2  689.59   13.95
   1   5  -2  688.15   15.13
  -1   5   2  715.48   14.03
  -1   5   0  634.61   14.28
   1   5   0  657.42   14.33
   1   5   0  682.36   13.99
  -1   5   0  728.74   14.46
  -1   5   0  687.46   14.09
   1   5   0  694.59   14.09
   1  -5   2   61.74    3.18
   1   5   2   53.06    2.88
  -1   5  -2   56.83    3.02
   1   5   2   65.77    3.05
  -1   5  -2   52.82    2.86
   1   5   2   69.07    3.17
  -1   5  -2   64.49    3.59
   1   5   4    2.48    0.82
   1  -5   4    3.54    0.92
   1  -5   4    5.08    1.05
   1   5   6  105.68    4.58
   1   5   6  105.19    5.43
   1   5   6  109.86    5.03
   1   5   6  102.32    4.54
   1   5   6  122.80    5.20
   1  -5   6  108.84    5.65
   1  -5   6  109.46    5.58
   1   5   6  106.06    5.72
   1   5   6  113.94    5.30
   1   5   6  102.25    5.56
  -1   5  -8  539.25   15.77
   1  -5   8  573.40   15.72
   1  -5   8  677.08   17.77
   1  -5   8  630.06   17.05
   1   5   8  648.02   17.48
   1   5   8  616.04   16.60
   1   5   8  669.81   16.14
   1   5   8  611.74   14.74
   1   5   8  622.02   14.88
   1   5   8  644.66   15.95
   1   5   8  628.84   17.22
   1   5   8  562.24   16.62
   1  -5  10  142.77    7.14
   1   5  10  145.12    7.18
   1   5  10  136.80    6.29
   1   5  10  146.71    7.37
   1   5  10  129.33    7.08
   1  -5  10  141.09    6.53
   1  -5  10  146.11    6.81
  -1   5 -10  132.67    7.10
   1  -5  12  374.28   10.54
   1  -5  12  387.12   10.91
   1  -5  12  389.67   11.45
   1   5  12  368.71   11.29
   1   5  12  377.44   11.54
   1   6 -13   80.44    4.16
  -1  -6  13   90.23    3.96
  -1  -6  13   89.98    4.00
  -1   6  13   88.79    4.47
  -1  -6  11    3.38    1.18
  -1   6  11    4.85    1.39
  -1  -6  11    2.78    0.98
   1   6 -11    3.07    1.33
  -1  -6  11    2.54    0.99
  -1   6  11    4.50    1.39
  -1  -6   9  824.65   20.66
  -1   6   9  811.11   20.96
  -1   6   9  779.40   18.58
  -1   6   9  839.90   19.59
  -1   6   9  810.35   20.75
  -1   6   9  779.99   20.45
  -1   6   9  811.07   18.34
  -1   6   9  784.06   18.58
  -1   6   9  746.87   19.98
  -1   6   9  800.43   18.42
  -1  -6   9  787.96   19.91
  -1  -6   7  129.71    6.91
  -1  -6   7  126.21    6.45
  -1   6   7  133.48    5.68
  -1   6   7  139.48    6.08
  -1  -6   7  142.00    6.97
  -1   6   7  135.78    5.70
   1   6  -7  142.20    6.91
  -1   6   7  138.72    7.12
  -1   6   7  133.90    5.81
  -1   6   7  140.87    6.94
  -1   6   7  127.94    6.76
  -1   6   7  140.27    6.38
  -1   6   7  144.95    7.05
  -1  -6   5 1069.03   23.62
  -1   6   5 1056.76   22.42
  -1   6   5 1058.84   21.68
  -1   6   5 1137.80   22.19
   1   6  -5 1068.40   23.30
  -1   6   5 1025.30   23.54
  -1   6   5 1090.53   24.07
  -1   6   5 1066.28   24.38
  -1   6   5 1054.90   22.67
  -1   6   5 1082.36   23.71
  -1   6   3   78.49    4.24
   1   6  -3   87.63    4.33
   1   6  -3   88.46    4.40
   1   6  -3   94.32    4.91
  -1   6   3   96.02    4.13
  -1   6   3  103.01    4.24
  -1   6   1 3335.70   61.53
   1   6  -1 3516.82   61.51
   1   6  -1 3675.05   61.22
  -1   6   1 3302.77   60.24
  -1   6   1 3699.78   61.17
   1   6  -1 3906.87   61.30
  -1   6  -1   21.19    2.08
   1   6   1   17.91    1.85
  -1   6  -1   19.14    1.89
   1   6   1   20.15    1.88
  -1   6  -1   19.10    2.07
   1   6   1   24.72    2.13
   1   6   3  485.98   12.69
   1   6   3  517.46   13.89
  -1   6  -3  604.98   14.57
   1   6   3  603.83   13.12
   1   6   3  513.46   12.65
   1   6   3  521.47   12.62
  -1   6  -5   96.17    5.65
   1  -6   5  105.10    5.47
   1  -6   5  112.60    5.71
   1   6   5  108.59    5.87
   1   6   5  100.16    5.59
   1   6   5   92.09    4.73
   1   6   5  101.19    4.50
   1   6   5  115.83    5.11
  -1   6  -5   85.50    4.82
  -1   6  -7  623.29   17.47
   1  -6   7  633.20   17.04
   1  -6   7  621.18   17.13
   1   6   7  633.12   17.56
   1   6   7  608.98   14.74
   1   6   7  609.86   16.73
   1   6   7  621.93   14.73
   1  -6   7  636.89   17.29
   1  -6   9   19.72    2.66
   1   6   9   17.28    2.53
   1   6   9   18.86    2.69
   1   6   9   19.00    2.69
   1   6   9   15.88    2.01
   1   6   9   16.96    2.11
  -1   6  -9   17.21    2.65
   1  -6   9   16.56    2.22
  -1   6 -11   19.05    2.49
   1  -6  11   21.18    2.21
   1  -6  11   19.76    2.25
   1  -6  11   24.63    2.69
   1   6  11   18.78    2.46
   1   6  11   20.40    2.51
   1   6  13   80.62    3.77
   1   6  13   81.98    3.37
   1  -6  13   83.47    3.50
   1  -6  13   80.71    3.28
  -1   7  12  212.30    7.61
  -1  -7  12  226.81    7.19
  -1  -7  12  236.11    7.13
   1   7 -12  210.15    7.54
  -1   7  12  211.94    7.83
  -1   7  12  228.34    6.65
  -1  -7  10    0.39    0.69
  -1   7  10    1.67    1.05
   1   7 -10    0.99    1.02
  -1  -7  10    0.80    0.77
  -1   7  10    0.14    0.81
  -1   7  10    0.10    0.89
  -1  -7   8   13.77    2.22
  -1   7   8   11.95    2.09
  -1   7   8   14.41    1.96
  -1   7   8   12.59    1.88
  -1   7   8   10.04    1.76
  -1   7   8   11.10    2.19
  -1   7   8   10.42    2.05
  -1   7   8   15.31    2.50
   1   7  -8    8.12    2.04
  -1  -7   8   11.00    2.04
  -1   7   6 2125.36   39.30
  -1   7   6 2115.31   42.10
  -1   7   6 2079.09   42.92
  -1   7   6 2053.89   41.82
  -1   7   6 2111.61   41.79
  -1  -7   6 1852.42   42.23
  -1   7   6 2160.15   39.40
  -1  -7   6 2250.02   42.51
  -1   7   6 2123.75   40.36
  -1   7   6 2154.30   39.27
   1   7  -6 2397.05   43.77
  -1   7   6 2206.45   40.04
   1   7  -6 1817.51   40.25
  -1   7   4  214.98    7.49
   1   7  -4  223.86    8.27
  -1   7   4  212.78    8.89
   1   7  -4  211.22    8.40
   1   7  -4  250.33    9.01
  -1   7   4  225.29    7.55
  -1   7   4  212.64    7.91
  -1   7   4  252.34    7.91
   1   7  -4  210.13    8.41
  -1   7   2 1106.73   22.65
   1   7  -2 1157.12   23.61
   1   7  -2 1086.56   23.26
   1   7  -2 1137.83   23.91
  -1   7   2 1094.50   24.04
   1   7  -2 1143.14   22.66
  -1   7   2 1129.29   24.92
  -1   7   2 1075.52   22.16
   1   7  -2 1185.04   24.69
  -1   7   2 1078.29   24.65
  -1   7   2 1053.31   23.25
   1   7  -2 1110.07   25.33
   1   7  -2 1113.37   24.40
  -1   7   2 1094.95   22.91
   1   7  -2 1121.15   24.57
  -1   7   0  526.69   13.81
   1   7   0  604.76   14.45
   1   7   0  591.13   14.36
  -1   7   0  595.07   14.13
  -1   7   0  593.76   16.39
   1   7   0  638.15   16.52
   1   7   0  638.34   14.44
  -1   7   0  687.08   15.03
  -1   7   0  629.27   15.80
   1   7   0  627.57   15.79
  -1   7   0  612.76   15.76
  -1   7   0  612.80   15.68
   1   7   0  613.11   15.73
   1   7   0  587.85   14.97
  -1   7   0  618.85   15.56
  -1   7   0  610.59   13.90
   1   7   0  589.49   13.58
   1   7   0  642.33   14.78
  -1   7   0  598.28   15.00
  -1   7  -2 1843.84   36.18
   1   7   2 1784.64   35.33
   1   7   2 1827.58   35.57
  -1   7  -2 1889.43   35.95
   1   7   2 1877.18   37.66
  -1   7  -2 1853.50   36.66
   1   7   2 1865.70   34.69
  -1   7  -2 1920.92   35.48
   1   7   2 1810.61   36.31
   1   7   2 1822.86   36.13
  -1   7  -2 1907.50   38.71
  -1   7  -2 2261.02   37.42
   1   7   2 1887.76   37.68
   1   7   2 2266.09   36.36
  -1   7  -2 1870.96   37.44
   1   7   2 1973.07   37.69
  -1   7  -2 1897.88   37.61
   1   7   4    3.66    1.23
  -1   7  -4    3.85    1.29
  -1   7  -4    3.87    1.29
   1   7   4    5.23    1.48
   1   7   4    4.05    1.50
   1   7   4    5.71    1.41
  -1   7  -4    4.00    1.71
  -1   7  -4    5.94    1.49
  -1   7  -6 1674.43   36.49
   1  -7   6 1729.52   35.71
   1   7   6 1702.46   36.93
   1   7   6 1690.98   33.19
   1   7   6 1844.79   34.58
   1   7   6 1644.74   34.04
   1   7   6 1722.04   33.33
   1  -7   6 1779.66   36.57
   1   7   6 1782.20   34.69
   1  -7   8    7.49    1.67
   1   7   8    8.64    2.04
   1   7   8    6.95    1.72
   1   7   8    7.33    1.43
   1   7   8    7.20    1.41
  -1   7  -8    5.21    1.60
   1  -7  10  800.97   19.07
   1   7  10  746.24   19.14
   1   7  10  788.40   17.51
  -1   7 -10  691.84   18.45
   1  -7  10  704.36   17.75
   1   7  12   19.41    1.93
  -1   7 -12   18.60    1.59
   1   7  12   21.85    1.79
   1  -7  12   22.74    1.87
  -1   7 -12   22.04    1.95
  -1   8  11   37.44    2.94
  -1   8  11   37.62    2.92
   1   8 -11   38.17    2.60
   1   8 -11   37.69    2.91
  -1  -8  11   40.50    2.66
  -1  -8  11   39.94    2.80
  -1   8  11   41.17    3.23
   1   8  -9  372.31   12.22
  -1  -8   9  385.74   11.66
  -1  -8   9  392.50   12.05
   1   8  -9  398.77   11.37
  -1   8   9  386.67   12.32
  -1   8   9  368.22   12.48
  -1   8   9  386.56   10.55
  -1   8   9  381.95   10.97
  -1   8   9  370.70   10.30
  -1   8   9  388.96   10.83
  -1   8   7   14.34    2.36
  -1   8   7   19.59    2.67
   1   8  -7   14.31    2.14
  -1   8   7   15.00    2.57
  -1   8   7   16.56    2.12
   1   8  -7   14.83    2.40
  -1  -8   7   12.51    2.28
  -1   8   7   13.81    1.90
  -1   8   7   12.51    2.32
  -1   8   7   16.51    2.07
  -1   8   7   15.15    2.12
   1   8  -5   54.28    3.84
  -1   8   5   46.53    4.32
  -1  -8   5   42.53    4.41
  -1   8   5   59.31    4.26
  -1   8   5   53.16    3.50
  -1   8   5   47.11    3.58
   1   8  -3    1.04    0.93
  -1   8   3   -0.30    1.16
  -1   8   3    1.96    0.89
  -1   8   3    2.05    1.46
   1   8  -3    0.46    0.71
   1   8  -3    0.67    0.77
   1   8  -3    0.65    0.90
  -1   8   3    1.22    0.82
  -1   8   3    0.29    0.84
   1   8  -3    0.28    0.67
   1   8  -1  808.99   18.97
  -1   8   1  820.19   18.59
   1   8  -1  739.01   18.65
  -1   8   1  869.90   21.42
   1   8  -1  842.15   21.55
  -1   8   1  890.72   19.43
  -1   8   1  823.35   20.35
  -1   8   1  835.75   20.60
   1   8  -1  838.87   20.66
   1   8  -1  855.97   20.78
   1   8  -1  829.56   20.59
   1   8  -1  806.30   19.14
   1   8  -1  861.55   18.30
  -1   8   1  837.00   20.56
   1   8  -1  807.96   19.97
  -1   8   1  863.25   18.36
   1   8   1  388.30   11.15
  -1   8  -1  335.54   10.65
   1   8   1  324.10   10.42
  -1   8  -1  394.21   11.04
  -1   8  -1  388.48   13.25
   1   8   1  373.53   12.65
  -1   8  -1  435.01   11.86
   1   8   1  398.99   12.35
   1   8   1  386.30   12.39
  -1   8  -1  378.07   12.44
  -1   8  -1  369.48   12.21
  -1   8  -1  363.67   11.94
   1   8   1  356.12   11.65
   1   8   1  377.90   10.28
  -1   8  -1  383.03   10.56
  -1   8  -1  438.18   11.97
  -1   8  -3  406.60   12.97
   1   8   3  472.48   13.08
  -1   8  -3  492.52   13.59
   1   8   3  477.17   14.64
  -1   8  -3  479.80   12.76
  -1   8  -3  543.51   14.29
  -1   8  -3  465.20   15.12
   1   8   3  549.79   13.41
  -1   8  -3  468.39   14.30
   1   8   3  471.80   14.33
  -1   8  -5   25.78    3.02
   1   8   5   28.65    2.58
   1   8   5   28.51    2.59
   1   8   5   28.07    3.03
   1   8   5   30.62    3.01
   1   8   5   26.77    2.49
  -1   8  -5   27.39    2.80
  -1   8  -5   29.19    2.94
   1   8   5   31.25    3.50
  -1   8  -7   28.38    3.23
  -1   8  -7   27.75    2.85
   1   8   7   33.45    3.64
   1   8   7   29.86    2.65
   1   8   7   31.73    2.70
   1   8   7   30.50    3.04
  -1   8  -9    0.86    0.95
   1  -8   9    0.58    0.74
   1   8   9    0.53    0.92
  -1   8  -9    0.18    0.70
   1   8   9    0.30    0.64
   1   8   9    0.46    0.91
  -1   8 -11   11.46    1.25
   1   8  11   12.71    1.64
   1  -8  11   13.89    1.49
  -1   8 -11   11.74    1.50
   1   8  11   14.47    1.47
   1   8  11   14.00    1.78
  -1   9  10   19.32    2.12
   1   9 -10   18.34    1.67
  -1  -9  10   19.06    1.94
   1   9 -10   17.23    1.87
  -1  -9  10   17.09    1.64
  -1   9  10   18.85    2.16
   1   9  -8   16.95    2.02
  -1   9   8   19.05    2.07
  -1   9   8   19.10    2.58
  -1  -9   8   20.93    2.36
  -1   9   8   18.85    1.98
  -1   9   8   17.34    1.92
  -1   9   8   20.03    2.70
  -1   9   8   17.34    2.02
  -1   9   6   58.84    3.74
   1   9  -6   57.93    4.07
   1   9  -6   60.08    3.91
  -1   9   6   63.54    4.95
  -1  -9   6   54.83    4.46
  -1   9   6   61.41    3.76
  -1   9   6   63.86    3.78
  -1   9   6   56.83    3.84
  -1   9   4   -0.11    0.95
   1   9  -4    0.63    0.74
   1   9  -4    0.94    0.89
   1   9  -4    1.85    1.16
   1   9  -4    1.00    0.79
  -1   9   4    1.43    1.08
  -1   9   2  104.82    5.39
  -1   9   2  126.56    6.79
   1   9  -2  124.65    7.12
   1   9  -2  113.69    6.39
  -1   9   2  110.75    6.27
   1   9  -2  116.83    6.54
  -1   9   2  104.43    5.35
   1   9  -2  109.57    5.18
  -1   9   2  111.86    5.23
  -1   9   2  106.67    6.38
   1   9  -2  114.21    5.91
  -1   9   0   32.52    3.01
   1   9   0   35.16    3.17
  -1   9   0   35.38    3.73
   1   9   0   31.59    2.99
  -1   9   0   34.78    3.56
  -1   9   0   33.46    3.18
   1   9   0   35.42    3.52
   1   9   0   31.20    3.37
   1   9   0   40.01    2.99
  -1   9   0   35.44    2.89
   1   9   2   28.97    2.94
  -1   9  -2   28.39    3.42
  -1   9  -2   26.97    3.12
   1   9   2   26.43    3.14
  -1   9  -2   22.60    2.71
   1   9   2   29.69    3.23
  -1   9  -2   26.89    2.59
   1   9   4   42.41    3.51
   1   9   4   35.35    2.87
  -1   9  -4   37.75    3.79
  -1   9  -4   36.67    3.31
   1   9   4   38.41    2.94
  -1   9  -4   34.33    2.95
   1   9   4   39.50    3.86
   1   9   6    0.15    0.92
  -1   9  -6    0.29    0.70
   1   9   6    2.61    0.97
   1   9   6    0.26    0.74
   1   9   6    0.75    0.90
   1   9   8   80.34    5.00
  -1   9  -8   86.31    4.16
  -1   9  -8   77.73    4.55
   1   9   8   75.75    3.69
   1   9   8   78.30    3.77
   1   9   8   86.98    4.36
   1   9   8   81.46    4.99
   1   9  10    0.69    0.59
  -1   9 -10    1.90    0.54
  -1   9 -10    0.96    0.57
   1  -9  10    1.27    0.52
   1   9  10    0.70    0.64
   1   9  10    0.46    0.53
  -1  10   9    0.22    0.54
  -1  10   9    0.16    0.52
   1  10  -9    0.42    0.40
  -1  10   7   79.69    3.76
  -1  10   7   72.68    3.57
   1  10  -7   71.76    3.83
  -1  10   7   79.92    3.83
  -1  10   7   83.38    4.94
   1  10  -7   82.14    3.89
  -1  10   5    0.83    0.67
  -1  10   5    0.89    0.64
  -1  10   5    0.09    0.83
  -1  10   5    1.54    1.09
  -1  10   5    1.43    0.85
   1  10  -5    1.14    0.95
   1  10  -5    0.17    0.57
  -1  10   3   18.38    2.24
   1  10  -3   19.26    2.55
   1  10  -3   19.46    2.48
   1  10  -3   20.26    2.17
  -1  10   1    2.21    1.16
  -1  10   1    1.54    0.99
   1  10  -1    0.99    0.88
   1  10  -1    3.06    0.98
  -1  10   1    3.27    1.21
   1  10  -1    1.77    1.10
   1  10   1    5.62    1.48
  -1  10  -1    2.53    1.21
   1  10   1    3.07    1.25
   1  10   1    4.77    1.35
  -1  10  -1    2.69    1.29
  -1  10  -1    1.68    1.20
  -1  10  -1    2.33    0.92
   1  10   3   21.74    2.50
   1  10   3   22.06    2.19
  -1  10  -3   19.48    2.74
  -1  10  -3   17.75    2.29
   1  10   3   20.30    2.52
  -1  10  -3   23.14    2.28
   1  10   5   81.51    4.43
   1  10   5   77.26    3.91
   1  10   5   82.93    4.02
  -1  10  -5   81.49    4.13
   1  10   5   70.40    4.81
   1  10   7   30.13    2.14
   1  10   7   29.53    2.12
   1  10   7   31.70    2.46
   1  10   7   32.84    2.97
  -1  10  -7   34.95    2.38
  -1  11   6    7.20    1.04
  -1  11   6    6.78    1.00
   1  11  -6    6.60    1.12
   1  11  -6    7.71    1.06
  -1  11   6    6.98    1.05
  -1  11   4    5.93    1.12
  -1  11   4    4.99    1.02
   1  11  -4    7.13    1.33
   1  11  -4    5.25    1.02
  -1  11   4    5.17    1.04
  -1  11   2  116.70    4.70
  -1  11   2   98.87    4.58
   1  11  -2  103.60    4.93
   1  11  -2  119.08    4.77
  -1  11   0   35.68    2.86
   1  11   0   34.05    2.72
   1  11   2    2.50    1.04
   1  11   2    4.38    1.05
   1  11   2    5.02    1.33
  -1  11  -2    2.81    1.04
  -1  11  -2    4.62    1.04
   1  11   4    5.33    1.02
   1  11   4    6.62    1.09
   1  11   4    6.84    1.33
  -1  11  -4    6.32    1.10
  -1  11  -4    3.53    1.03
   1  11   6   11.01    1.17
   1  11   6   10.14    1.13
   1  11   6   12.32    1.39
  -1  11  -6   12.91    1.28
  -1  12   3    0.81    0.46
  -1  12   3    0.57    0.53
   1  12  -3    1.17    0.63
  -1  12   3    1.26    0.52
  -1  12   1   49.61    2.47
  -1  12   1   48.19    2.47
  -1  12   1   41.60    2.41
   1  12  -1   44.56    2.54
  -1  12   1   50.23    2.56
  -1  12  -1   61.21    3.07
   1  12   1   66.39    2.94
   1  12   1   69.58    2.99
  -1  12  -3   16.14    1.46
   1  12   3   17.09    1.34
   1  12   3   17.45    1.37
  -2   0  16   27.22    1.97
  -2   0  14    5.15    1.14
  -2   0  14    4.51    1.25
  -2   0  14    4.75    1.34
  -2   0  12  149.59    6.56
  -2   0  10  459.63   12.43
  -2   0  10  421.34   12.95
  -2   0   8  117.72    4.83
   2   0  -8  125.21    6.69
  -2   0   6 3031.08   51.22
   2   0  -6 2998.46   53.33
  -2   0   4 1449.41   24.51
  -2   0   4 1545.56   24.85
  -2   0   4 1460.54   24.79
  -2   0   4 1375.86   24.21
  -2   0   4 1527.15   24.92
   2   0  -4 1337.39   25.69
   2   0  -2 3267.62   56.70
  -2   0   2 3808.49   56.35
  -2   0   2 3694.46   56.36
   2   0  -2 3403.98   56.24
  -2   0   2 3301.01   56.28
  -2   0   0  743.04   12.53
  -2   0   0  741.41   12.53
   2   0   0  726.64   12.63
  -2   0   0  707.76   12.41
  -2   0  -2 4639.35   70.82
   2   0   2 4273.92   70.08
   2   0   4 1648.16   29.16
   2   0   4 1621.20   29.14
   2   0   6 5499.27   91.24
   2   0   6 5088.00   91.73
   2   0   8 1041.85   23.18
   2   0   8 1004.07   22.38
   2   0   8 1046.82   22.07
   2   0   8 1032.88   21.99
   2   0   8  984.09   21.73
   2   0   8 1021.25   22.68
   2   0  10   68.62    4.37
   2   0  10   64.63    4.87
  -2   0 -10   67.71    6.20
   2   0  10   67.25    4.66
   2   0  10   56.63    4.08
   2   0  10   68.37    4.79
   2   0  10   66.05    4.28
   2   0  12  383.26   11.48
   2   0  12  392.90   11.93
   2   0  14   20.83    1.91
   2   0  14   23.69    2.16
  -2  -1  15    3.95    0.88
  -2  -1  15    3.94    0.97
  -2  -1  15    4.28    1.02
  -2   1  15    5.16    1.15
  -2   1  13   70.70    4.21
  -2  -1  13   69.05    4.25
  -2   1  13   72.41    4.58
  -2   1  13   63.61    4.29
  -2  -1  13   69.96    4.81
  -2   1  13   67.88    4.85
   2   1 -11    9.07    3.73
   2  -1 -11    7.19    2.82
  -2   1  11   10.39    1.77
  -2  -1  11    7.18    1.44
  -2   1   9    4.41    1.06
   2  -1  -9    9.66    2.63
   2   1  -9    6.26    2.67
  -2  -1   9    5.74    1.18
  -2   1   9    9.11    1.54
  -2   1   9    7.55    1.57
   2   1  -7 3628.57   65.55
   2  -1  -7 3725.07   63.39
  -2  -1   7 3702.86   60.85
  -2   1   5 1645.14   28.62
  -2  -1   5 1610.42   27.79
  -2  -1   5 1677.32   28.55
  -2   1   5 1487.35   27.96
  -2   1   5 1692.41   27.87
   2  -1  -5 1648.43   29.04
  -2  -1   5 1646.35   28.17
   2   1  -5 1540.36   30.54
   2  -1  -3 5058.52   77.17
  -2  -1   3 4921.74   77.09
  -2   1   3 4980.61   77.50
  -2   1   3 5034.37   78.04
  -2  -1   3 4974.11   78.08
  -2   1   3 4990.61   77.86
  -2   1   3 4907.36   77.61
   2  -1  -3 4781.80   77.70
   2   1  -3 4766.58   79.38
  -2   1   1  250.46    4.78
  -2   1   1  253.57    4.88
  -2  -1   1  258.37    5.17
   2   1  -1  266.76    4.86
   2  -1  -1  225.85    4.43
  -2   1   1  268.64    4.26
   2   1  -1  251.19    4.63
   2   1  -1  225.95    4.36
  -2   1   1  251.39    4.90
   2  -1  -1  217.74    4.05
  -2  -1   1  278.21    5.08
  -2   1   1  224.67    4.61
  -2   1   1  236.50    4.66
   2   1   1 4815.08   74.04
  -2   1  -1 4818.10   74.23
   2   1   1 5023.27   74.59
   2   1   1 5069.70   74.30
  -2  -1  -1 4866.54   73.88
   2   1   1 5086.40   74.87
  -2   1  -1 5090.11   74.71
   2   1   3  105.43    2.93
   2  -1   3   98.58    3.34
  -2   1  -3   96.18    3.42
   2   1   3  110.75    3.40
   2   1   3   97.36    2.88
   2   1   3  114.66    3.39
   2  -1   5 1439.01   26.66
   2  -1   5 1430.48   27.46
   2   1   5 1436.82   27.31
   2   1   5 1510.47   27.01
  -2   1  -7  464.75   13.40
  -2  -1  -7  484.82   12.58
   2  -1   7  429.21   11.14
   2   1   7  417.22   11.19
   2  -1   7  442.96   12.23
   2   1   7  434.92   11.86
   2  -1   9  784.25   20.01
   2   1   9  783.80   19.58
   2   1   9  808.66   18.55
  -2  -1  -9  878.99   21.59
  -2   1  -9  824.34   22.68
   2   1   9  752.15   18.63
   2  -1   9  763.42   19.22
   2   1   9  827.60   18.61
   2  -1   9  768.96   18.22
   2  -1   9  771.71   18.20
   2  -1   9  728.50   17.98
   2   1   9  726.97   18.24
   2   1   9  778.04   19.54
   2  -1  11   14.05    2.03
   2   1  11   15.14    2.15
   2  -1  11   14.78    2.32
   2   1  11   16.84    2.31
   2  -1  11   16.30    2.22
   2   1  11   17.40    2.60
   2   1  13  121.88    5.68
   2   1  13  106.78    5.10
   2  -1  13  104.35    4.98
   2   1  13  106.52    5.62
   2  -1  13  117.03    5.43
  -2  -2  14    2.51    0.89
  -2   2  14    3.43    1.17
  -2   2  14    2.11    0.99
  -2  -2  12  122.79    5.96
  -2   2  12  111.60    6.00
  -2   2  12  112.27    5.89
  -2   2  12  117.96    6.55
  -2  -2  10   93.04    4.99
   2  -2 -10   94.13    6.71
   2   2 -10   95.31    8.06
  -2   2  10   91.69    5.08
  -2   2  10   85.92    5.40
  -2   2  10   92.84    5.47
  -2   2  10   99.67    5.29
  -2  -2   8 1739.84   30.93
   2  -2  -8 1705.94   33.75
   2   2  -8 1782.90   37.93
   2  -2  -6    6.80    1.27
   2   2  -6    5.47    2.16
  -2  -2   6    5.86    0.98
  -2   2   6    5.55    0.97
  -2  -2   6    7.35    1.08
  -2   2   6   10.19    1.12
   2   2  -4 1902.96   35.56
  -2  -2   4 1848.36   33.55
   2   2  -4 2009.74   32.80
  -2  -2   4 1858.35   33.41
  -2   2   4 1975.34   32.89
  -2   2   4 1966.23   32.93
  -2   2   4 1978.91   32.96
  -2   2   4 1885.96   33.38
  -2  -2   2 3134.67   47.68
  -2   2   2 2933.32   46.74
  -2   2   2 3041.69   46.49
   2   2  -2 3061.54   48.66
   2   2  -2 2942.12   47.44
  -2   2   2 3193.89   47.81
  -2  -2   2 2981.34   47.65
  -2   2   2 2969.67   46.96
  -2   2   2 2940.57   47.20
  -2   2   0 1843.16   29.13
   2   2   0 1788.82   28.87
  -2  -2   0 1828.04   29.64
   2   2   0 1861.52   28.45
   2  -2   0 1790.63   29.00
   2   2   0 1851.82   29.12
  -2   2   0 2039.77   29.41
   2   2   0 1792.49   28.06
  -2   2   0 1609.67   28.00
  -2   2   0 1717.65   29.20
   2   2   0 1669.92   28.33
   2   2   0 1446.48   28.10
  -2   2   0 1883.36   28.92
  -2   2   0 1667.10   28.47
   2  -2   2  321.40    6.97
  -2   2  -2  284.30    7.12
   2   2   2  277.42    6.02
  -2   2  -2  334.25    6.56
   2   2   2  312.36    6.60
   2   2   2  276.41    5.86
   2   2   2  324.07    6.49
   2  -2   4 1608.40   30.51
   2  -2   4 1652.95   30.72
  -2   2  -4 1746.86   32.08
   2  -2   4 1657.79   30.66
   2   2   4 1832.53   30.05
   2   2   4 1838.25   30.63
  -2   2  -6   77.43    4.94
   2  -2   6   66.85    3.50
   2   2   6   69.51    3.54
   2   2   6   65.54    3.51
   2  -2   6   68.69    3.78
   2   2   8  215.70    8.11
   2   2   8  232.43    7.96
   2  -2   8  226.56    8.71
   2  -2   8  214.22    7.63
   2  -2   8  205.94    7.64
   2   2   8  234.51    7.99
   2  -2   8  214.76    8.26
  -2   2  -8  243.33   10.91
  -2  -2  -8  272.47    9.59
   2   2   8  222.61    8.08
   2  -2   8  199.95    7.38
   2   2   8  222.06    8.54
   2   2   8  208.24    7.78
   2   2   8  222.41    8.65
   2  -2  10  224.03    8.45
   2   2  10  219.35    8.44
   2  -2  10  210.25    8.12
   2   2  10  231.19    8.77
   2   2  10  222.25    9.36
   2  -2  10  223.05    9.16
   2   2  12    0.86    0.83
   2  -2  12    1.26    0.80
   2   2  12    1.10    0.92
   2  -2  12    1.30    0.85
   2   2  12    1.24    0.95
   2  -2  14   27.49    2.08
   2   2  14   27.63    2.28
   2  -2  14   26.12    2.11
  -2  -3  15   84.65    3.65
  -2  -3  15   89.04    3.99
  -2   3  15   82.05    4.06
  -2   3  15   82.91    3.96
  -2   3  13  103.68    5.15
  -2   3  13  106.86    5.74
  -2   3  13  121.57    6.30
  -2  -3  13  114.06    5.50
  -2   3  11  400.29   12.62
   2   3 -11  389.71   13.32
  -2  -3  11  401.58   12.11
  -2   3  11  390.95   12.89
   2   3  -9  209.93    8.28
  -2  -3   9  194.19    7.67
   2   3  -9  210.99    8.66
  -2  -3   9  190.58    7.65
   2   3  -9  221.05   11.50
  -2   3   9  209.45    7.94
  -2   3   9  190.98    8.06
  -2   3   9  210.63    8.21
  -2   3   9  212.71    7.50
  -2   3   9  196.45    6.85
   2   3  -7  814.50   21.86
  -2   3   7  847.56   17.19
  -2  -3   7  783.10   17.96
  -2   3   7  844.82   17.49
   2   3  -5  297.64    9.85
  -2  -3   5  287.03    8.04
  -2  -3   5  290.18    7.99
  -2   3   5  291.60    7.46
  -2   3   5  321.53    7.82
   2   3  -3  151.68    5.50
  -2  -3   3  149.48    4.62
  -2   3   3  152.91    4.21
  -2   3   3  155.58    4.31
  -2   3   3  131.46    4.07
  -2  -3   3  142.70    4.57
  -2   3   3  165.38    4.96
   2   3  -3  155.06    4.36
  -2   3   3  146.33    4.59
  -2   3   1 3116.08   53.99
  -2   3   1 3399.48   54.07
   2   3  -1 3322.01   54.53
  -2  -3   1 3252.56   54.66
   2   3  -1 3350.00   54.63
  -2   3   1 3417.80   54.96
  -2  -3   1 3204.32   54.39
  -2   3   1 3233.27   53.78
  -2   3   1 3329.88   54.49
   2   3  -1 3324.96   54.47
  -2   3   1 3255.11   54.32
   2  -3   1  237.90    6.12
   2   3   1  250.19    5.89
  -2  -3  -1  259.29    6.58
   2   3   1  271.64    6.05
  -2   3  -1  260.28    6.24
   2   3   1  228.09    5.44
   2  -3   3   12.91    1.27
   2  -3   3   11.53    1.26
  -2  -3  -3   11.77    1.39
   2   3   3   13.12    1.16
   2   3   3   12.48    1.22
   2   3   5  400.64   10.33
   2  -3   5  434.42   10.99
  -2   3  -7  182.17    7.04
   2   3   7  214.46    7.37
   2   3   7  174.11    7.23
   2  -3   7  194.42    6.98
   2  -3   7  189.38    7.33
   2  -3   7  197.12    7.34
   2  -3   7  195.87    7.54
  -2  -3  -7  207.37    7.85
   2   3   7  194.69    7.43
   2   3   7  179.80    6.97
   2   3   7  194.50    7.69
   2   3   7  199.57    7.93
   2  -3   9  205.01    8.15
   2  -3   9  217.97    8.07
   2   3   9  214.88    8.30
  -2  -3  -9  233.15   10.03
   2  -3   9  212.07    8.75
   2   3   9  225.54    8.53
   2   3   9  216.48    8.59
   2   3   9  223.25    9.17
   2   3   9  201.45    8.39
   2   3   9  210.33    9.04
   2   3  11  296.33   10.23
   2  -3  11  311.82   10.17
   2  -3  11  332.99   10.62
   2  -3  11  307.98   11.16
   2  -3  11  317.27   10.28
   2   3  11  315.86   11.55
   2   3  11  321.47   11.07
   2   3  11  335.15   11.08
   2  -3  13   32.91    2.61
   2   3  13   31.99    2.81
   2  -3  13   34.09    2.59
  -2   4  14    9.98    1.61
  -2   4  14    9.16    1.34
  -2  -4  14    9.57    1.37
  -2   4  14    8.75    1.50
  -2  -4  12  218.52    8.60
  -2   4  12  209.89    8.76
  -2   4  12  215.61    8.10
  -2  -4  12  230.16    8.46
  -2   4  12  222.78    9.03
   2   4 -10  134.83    7.40
  -2  -4  10  135.31    6.57
  -2  -4  10  135.79    6.77
   2   4 -10  142.44    9.78
  -2   4  10  145.85    6.62
  -2   4  10  138.23    6.95
  -2   4  10  141.34    6.00
  -2   4  10  135.05    6.25
   2   4 -10  131.54    6.89
  -2  -4   8    1.07    0.91
   2   4  -8    1.91    1.10
  -2  -4   8    1.55    0.86
   2   4  -8    2.56    2.78
  -2   4   8    1.36    0.92
  -2   4   8    0.50    0.71
  -2   4   8    0.96    0.95
  -2   4   8    1.38    1.01
  -2   4   8    1.67    0.90
  -2  -4   8    0.69    0.66
  -2   4   8    0.67    0.73
  -2   4   8    1.88    0.90
  -2   4   8    1.10    0.90
  -2   4   8    1.11    0.99
   2   4  -8    1.16    0.73
  -2   4   8    2.04    0.97
   2   4  -6    4.78    2.14
  -2   4   6    6.13    1.24
  -2  -4   6    5.38    1.12
  -2   4   6    4.42    1.09
  -2   4   4  210.17    5.92
  -2   4   4  215.59    5.93
  -2  -4   4  181.86    6.17
  -2   4   4  212.32    6.29
  -2   4   4  179.88    6.00
   2   4  -4  224.20    5.99
  -2   4   2   15.05    1.18
   2   4  -2   15.23    1.40
  -2   4   2   16.51    1.30
  -2  -4   2   15.63    1.38
  -2   4   2   13.97    1.33
  -2   4   2   14.98    1.48
   2   4  -2   16.76    1.41
  -2   4   2   16.84    1.50
   2   4   0 1668.90   28.72
  -2   4   0 1584.72   28.27
   2   4   0 1580.98   28.62
  -2   4   0 1675.88   29.14
  -2   4   0 1687.59   28.97
   2   4   0 1577.67   28.04
  -2   4   0 1651.88   28.27
   2  -4   2  157.94    4.82
   2  -4   2  153.07    5.11
   2   4   2  138.75    4.55
  -2   4  -2  157.03    4.86
  -2   4  -2  166.22    5.10
   2   4   2  167.16    4.89
   2   4   2  141.97    4.35
   2  -4   4   59.75    3.41
   2   4   4   60.78    3.06
   2   4   4   65.88    3.18
  -2   4  -4   54.73    3.21
  -2   4  -6   22.93    2.34
   2  -4   6   28.13    2.70
   2  -4   6   21.90    2.34
   2   4   6   24.21    2.44
   2   4   6   23.73    2.51
   2   4   6   25.43    2.36
   2   4   6   25.61    2.59
   2   4   6   21.95    2.22
   2   4   6   29.68    2.54
   2   4   6   24.47    2.25
   2   4   6   20.60    2.45
  -2   4  -8   24.47    2.69
   2  -4   8   29.86    2.79
   2  -4   8   30.48    3.14
   2  -4   8   32.09    3.13
  -2  -4  -8   26.97    3.39
   2   4   8   28.34    3.04
   2   4   8   29.51    3.03
   2   4   8   27.73    2.84
   2   4   8   24.22    2.76
   2   4   8   23.55    2.84
   2   4   8   25.84    2.72
   2   4   8   28.22    3.16
   2  -4  10   51.18    3.94
   2  -4  10   51.01    3.75
   2  -4  10   51.22    4.13
   2   4  10   58.67    4.52
   2   4  10   53.95    4.18
   2   4  10   46.98    4.26
   2   4  10   50.63    4.35
   2   4  12    7.35    1.54
   2  -4  12    4.22    1.06
   2   4  12    5.14    1.34
   2  -4  12    5.21    1.18
   2  -4  12    5.75    1.29
   2   4  14    0.35    0.39
   2  -4  14    0.27    0.32
  -2   5  13   77.48    4.63
  -2   5  13   65.28    3.74
  -2  -5  13   79.50    4.19
   2   5 -13   68.22    4.36
  -2  -5  11  212.02    8.84
  -2   5  11  215.85    9.15
  -2   5  11  216.22    8.26
  -2   5  11  214.70    7.64
  -2  -5  11  222.32    8.58
  -2  -5   9   26.93    2.98
   2   5  -9   25.28    3.24
   2   5  -9   30.21    4.72
  -2  -5   9   26.86    2.96
  -2   5   9   24.78    2.71
  -2   5   9   25.01    3.01
  -2   5   9   24.77    2.95
  -2   5   9   22.98    2.67
  -2   5   9   26.52    3.06
  -2  -5   9   25.58    2.99
  -2   5   9   23.85    2.57
  -2   5   9   26.77    2.63
  -2   5   9   25.72    2.57
   2   5  -9   21.74    2.74
   2   5  -7  516.97   14.49
   2   5  -7  525.74   15.33
  -2  -5   7  493.27   14.87
  -2  -5   7  496.61   14.03
  -2   5   7  548.40   13.09
  -2  -5   7  559.04   14.82
  -2   5   7  541.72   13.32
  -2   5   7  549.81   13.01
  -2   5   7  526.85   13.61
  -2   5   7  524.76   13.13
  -2   5   7  525.97   14.84
  -2   5   7  538.26   13.80
  -2   5   7  553.68   14.83
  -2   5   7  512.59   14.43
  -2   5   7  519.12   14.60
  -2  -5   5  318.40    9.76
  -2   5   5  328.15    8.89
  -2   5   5  352.50    9.07
  -2   5   5  336.03    9.48
   2   5  -3   18.10    1.75
  -2  -5   3   22.67    1.98
  -2   5   3   16.08    1.52
  -2   5   3   19.65    1.85
   2   5  -3   16.68    1.65
  -2   5   3   16.80    1.77
  -2   5   1  311.02    8.62
   2   5  -1  316.39    8.42
   2   5  -1  343.91    8.47
  -2   5   1  297.58    7.76
  -2   5   1  348.33    8.53
   2   5  -1  348.65    8.25
  -2   5  -1  735.48   16.37
   2   5   1  743.28   16.16
   2   5   1  855.85   16.32
  -2   5  -1  854.67   16.97
   2  -5   3   22.37    2.08
   2  -5   3   22.12    2.09
   2   5   3   24.05    2.09
   2   5   3   19.75    1.80
  -2   5  -3   25.03    2.15
   2  -5   5  639.83   15.89
   2  -5   5  626.98   15.82
   2   5   5  629.79   16.12
   2   5   5  597.09   15.88
   2   5   5  597.97   15.46
   2   5   5  630.11   14.96
   2   5   5  613.43   13.76
   2   5   5  637.74   15.77
   2   5   5  701.54   14.88
   2   5   5  665.90   14.71
  -2   5  -5  565.47   14.93
  -2   5  -7   64.53    4.71
   2  -5   7   57.73    4.35
   2  -5   7   53.96    4.15
   2   5   7   56.52    4.33
   2   5   7   52.04    3.72
   2   5   7   51.39    3.30
   2   5   7   56.72    4.26
   2   5   7   53.77    3.64
   2   5   7   56.54    3.89
   2   5   7   47.72    3.17
  -2   5  -7   47.30    3.71
   2  -5   9   93.25    5.74
   2   5   9   93.69    5.89
   2   5   9   85.66    4.86
   2   5   9   91.25    5.56
   2   5   9   88.33    5.72
   2  -5   9   83.84    4.87
  -2   5  -9   86.23    5.70
   2  -5  11  172.21    7.10
   2  -5  11  172.78    6.75
   2  -5  11  179.86    7.65
   2   5  11  167.99    7.42
   2   5  11  185.67    7.93
   2   5  13   15.80    1.74
   2  -5  13   15.23    1.44
  -2   6  14   43.34    2.68
  -2  -6  14   47.39    2.45
  -2  -6  12    6.65    1.35
   2   6 -12    5.84    1.50
  -2  -6  12    6.92    1.33
  -2   6  12    6.52    1.57
  -2  -6  10   12.73    2.09
  -2  -6  10   13.94    2.22
  -2   6  10   12.87    2.17
  -2   6  10   14.18    2.16
  -2   6  10   11.23    2.09
  -2   6  10   12.62    2.05
  -2   6  10   11.60    2.21
  -2  -6   8  109.53    6.38
   2   6  -8  116.18    6.96
  -2  -6   8  111.32    6.12
  -2   6   8  105.76    6.19
  -2   6   8  114.72    5.57
  -2   6   8  114.76    6.44
  -2   6   8  118.47    6.55
  -2   6   8  121.84    6.75
  -2   6   8  114.95    5.83
  -2  -6   8  107.03    6.22
  -2   6   8  107.73    5.51
  -2   6   8  116.39    5.41
  -2   6   8  114.11    5.32
   2   6  -8  108.52    6.21
  -2  -6   6    0.78    1.03
   2   6  -6    1.13    0.97
  -2  -6   6    1.00    0.61
  -2   6   6    0.37    0.66
  -2   6   6    1.79    0.88
  -2   6   6    2.55    1.06
  -2   6   6    0.69    0.81
  -2   6   6    1.12    0.81
  -2  -6   6    0.49    0.51
  -2   6   6    1.81    0.83
  -2   6   6    0.50    0.59
  -2   6   6    0.38    0.86
   2   6  -6    0.71    0.65
  -2   6   6    2.75    1.15
   2   6  -4   41.48    3.03
  -2   6   4   40.39    3.38
  -2   6   4   31.54    2.72
  -2   6   4   34.53    3.02
  -2   6   4   38.09    3.01
   2   6  -4   39.21    3.07
   2   6  -4   35.37    3.24
  -2   6   4   35.95    2.61
  -2  -6   4   37.93    2.99
  -2   6   4   41.76    2.81
  -2   6   4   31.31    2.64
   2   6  -4   41.52    3.11
   2   6  -2  271.93    8.33
   2   6  -2  271.12    8.11
   2   6  -2  286.24    8.14
   2   6   0 1572.48   30.07
  -2   6   0 1451.24   30.11
   2   6   0 1636.89   29.64
  -2   6   0 1506.46   29.20
  -2   6   0 1709.01   30.02
   2   6   2    6.95    1.19
  -2   6  -2    8.50    1.37
   2   6   2    5.88    1.30
  -2   6  -2    9.37    1.71
   2   6   2    5.79    1.11
  -2   6  -4  867.29   20.54
  -2   6  -4  951.40   22.22
   2  -6   4  985.30   21.85
   2   6   4  904.60   21.76
   2   6   4  910.44   21.55
   2   6   4  954.50   22.15
  -2   6  -4 1122.24   23.21
   2   6   4 1115.19   21.15
   2   6   4  971.91   22.00
  -2   6  -6  122.92    6.68
   2  -6   6  124.41    6.43
   2  -6   6  137.23    6.80
   2   6   6  131.62    6.89
   2   6   6  120.57    5.18
   2   6   6  139.81    5.98
   2   6   6  116.72    6.18
   2   6   6  117.12    5.10
  -2   6  -6  106.33    5.72
   2  -6   8   71.75    5.09
   2   6   8   71.28    5.23
   2   6   8   71.08    4.05
   2   6   8   67.45    4.95
   2   6   8   66.00    3.91
  -2   6  -8   79.55    5.51
   2  -6  10  295.82   10.36
   2   6  10  268.67   10.22
   2   6  10  253.97    9.81
   2  -6  10  261.40    9.26
  -2   6 -10  262.94    9.94
   2  -6  12  139.45    5.31
   2  -6  12  149.37    5.78
   2   6  12  130.72    5.59
   2   7 -13   17.65    1.75
  -2  -7  13   23.36    1.78
  -2   7  13   20.52    1.91
  -2   7  13   20.65    1.93
   2   7 -13   18.97    1.63
  -2  -7  11    3.88    1.11
   2   7 -11    3.51    1.25
  -2   7  11    2.70    1.08
  -2   7  11    4.35    1.29
  -2   7  11    1.34    1.08
  -2   7  11    3.10    1.18
  -2  -7   9   43.07    3.78
  -2   7   9   42.33    3.34
  -2   7   9   38.24    3.70
  -2   7   9   40.56    3.90
  -2   7   9   42.87    4.01
  -2   7   9   40.28    3.18
  -2   7   9   41.14    3.49
  -2   7   9   44.55    3.29
  -2  -7   9   38.56    3.64
  -2  -7   7  577.61   17.73
  -2  -7   7  606.10   16.69
  -2   7   7  611.37   17.35
  -2   7   7  620.05   15.40
  -2   7   7  624.59   17.25
  -2   7   7  620.64   17.92
  -2   7   7  624.70   17.47
  -2   7   7  643.96   15.38
  -2   7   7  645.90   16.23
  -2   7   7  643.63   15.25
   2   7  -7  600.70   16.92
  -2   7   5  171.86    7.77
  -2   7   5  187.66    8.02
  -2   7   5  186.72    7.78
  -2   7   5  174.05    8.16
   2   7  -5  176.77    7.61
  -2   7   5  189.60    6.95
  -2   7   5  181.90    7.28
  -2   7   5  196.14    6.74
   2   7  -3  308.80    9.83
   2   7  -3  281.06    9.39
   2   7  -3  308.58    9.81
  -2   7   3  310.16    8.88
  -2   7   3  308.36   10.37
   2   7  -3  328.09    9.29
  -2   7   3  316.94   10.50
  -2   7   3  324.25   10.93
   2   7  -3  326.88   10.53
   2   7  -3  322.56   10.99
  -2   7   3  329.03    9.33
  -2   7   3  296.39    9.52
  -2   7   3  310.46    9.27
   2   7  -3  316.38   10.41
   2   7  -1    6.72    1.45
   2   7  -1    5.09    1.27
  -2   7   1    4.57    1.40
   2   7  -1    5.14    1.06
  -2   7   1    3.68    1.16
  -2   7   1    5.53    1.25
  -2   7   1    4.23    0.97
   2   7  -1    3.40    1.09
   2   7  -1    4.45    1.16
  -2   7   1    5.33    1.43
   2   7  -1    5.76    1.44
  -2   7   1    3.49    1.13
   2   7  -1    4.62    1.27
   2   7  -1    2.77    1.05
   2   7   1  349.48    9.94
   2   7   1  323.74    9.80
  -2   7  -1  313.19    9.78
   2   7   1  404.98   10.42
  -2   7  -1  321.32   11.53
  -2   7  -1  389.45   10.68
  -2   7  -1  343.72   11.14
   2   7   1  331.83   10.92
   2   7   1  369.73   11.38
  -2   7  -1  392.95   10.66
  -2   7  -1  321.25   10.46
   2   7   1  350.06   11.16
  -2   7  -1  333.79    9.40
   2   7   1  331.97   10.22
   2   7   3   24.48    2.53
   2   7   3   14.13    1.89
  -2   7  -3   14.77    2.11
  -2   7  -3   20.13    2.32
   2   7   3   17.94    2.38
  -2   7  -3   19.18    2.11
   2   7   3   13.05    2.18
  -2   7  -3   17.19    2.53
   2   7   3   21.25    2.34
  -2   7  -3   18.37    2.52
   2   7   3   18.45    2.42
  -2   7  -3   17.37    2.37
  -2   7  -5  204.93    8.93
   2  -7   5  222.63    8.93
   2   7   5  204.70    9.05
   2   7   5  208.17    7.21
   2   7   5  203.58    7.14
  -2   7  -5  230.51    9.30
   2   7   5  220.37    7.93
   2   7   5  220.55    8.15
   2  -7   7   30.18    3.22
   2   7   7   31.15    3.54
   2   7   7   32.16    2.71
   2   7   7   32.46    3.36
   2   7   7   28.88    2.58
  -2   7  -7   35.74    3.70
   2  -7   9   73.69    4.90
   2   7   9   73.85    5.15
   2   7   9   75.33    4.95
  -2   7  -9   63.72    4.75
   2  -7  11   13.29    1.75
  -2   7 -11   10.48    1.38
   2   7  11   10.72    1.67
  -2   7 -11   10.93    1.63
   2  -7  11   12.51    1.58
   2   7  11    9.54    1.44
  -2   8  12   57.90    3.23
   2   8 -12   58.91    2.80
  -2  -8  12   66.51    3.06
   2   8 -12   54.19    3.09
  -2  -8  12   67.27    3.13
  -2   8  12   65.49    3.56
  -2   8  10   28.33    2.98
   2   8 -10   30.18    2.67
  -2   8  10   32.62    3.13
   2   8 -10   31.29    3.07
  -2  -8  10   33.88    2.91
  -2   8  10   26.98    2.61
  -2   8  10   27.24    3.09
  -2   8   8   52.59    3.66
  -2   8   8   53.59    4.33
  -2   8   8   56.16    4.50
  -2   8   8   54.21    4.54
  -2  -8   8   54.91    4.45
   2   8  -8   55.92    4.44
  -2   8   8   55.84    3.64
  -2   8   8   57.40    4.16
  -2   8   8   55.66    3.60
  -2   8   8   60.36    4.96
  -2   8   6   85.19    5.52
  -2   8   6   84.86    4.64
  -2   8   6   78.28    5.39
   2   8  -6   81.76    4.79
  -2   8   6   80.81    5.77
  -2  -8   6   82.05    6.05
  -2   8   6   84.48    4.53
  -2   8   6   88.78    5.26
  -2   8   6   84.46    4.49
  -2   8   6   87.42    6.03
   2   8  -4   14.99    2.20
   2   8  -4   16.83    2.12
  -2   8   4   19.26    2.85
  -2   8   4   15.90    2.38
   2   8  -4   19.74    2.59
  -2   8   4   21.56    2.37
  -2   8   4   15.06    2.43
   2   8  -4   21.64    2.89
   2   8  -4   19.11    2.51
   2   8  -2  919.40   22.09
   2   8  -2 1034.29   22.68
   2   8  -2  988.77   23.08
   2   8  -2 1032.51   21.44
  -2   8   2 1031.56   24.00
  -2   8   2 1047.92   21.65
  -2   8   2 1027.31   24.53
   2   8  -2 1063.53   23.97
  -2   8   2 1024.07   24.32
   2   8  -2 1059.02   25.09
  -2   8   2 1107.26   22.71
   2   8  -2 1036.70   23.93
  -2   8   2 1003.83   23.68
   2   8  -2 1019.77   23.96
   2   8   0  175.00    7.11
   2   8   0  194.39    7.52
  -2   8   0  205.85    9.18
  -2   8   0  198.39    8.49
   2   8   0  197.70    8.36
  -2   8   0  210.86    7.80
   2   8   0  192.59    8.35
   2   8   0  190.26    6.64
  -2   8   0  212.85    8.73
   2   8   0  204.61    8.45
   2   8   0  184.57    7.77
  -2   8   0  198.37    6.95
   2   8   2  141.80    6.43
   2   8   2  140.72    6.30
  -2   8  -2  169.69    7.11
  -2   8  -2  154.55    8.01
   2   8   2  158.14    6.55
  -2   8  -2  144.03    7.23
   2   8   2  147.40    7.33
  -2   8  -2  160.80    6.85
   2   8   2  145.83    7.22
   2   8   2  138.56    6.63
  -2   8  -2  149.67    6.10
   2   8   4  125.05    6.12
  -2   8  -4  133.46    6.22
  -2   8  -4  132.16    5.89
   2   8   4  122.29    6.88
   2   8   4  128.01    5.50
  -2   8  -4  121.69    7.03
   2   8   4  122.45    6.69
  -2   8  -6  355.92   12.27
  -2   8  -6  351.89   10.90
   2   8   6  362.31   12.86
   2   8   6  367.49   10.31
   2   8   6  348.80   10.11
   2   8   6  379.94   11.52
  -2   8  -8   24.65    2.88
   2  -8   8   28.30    2.91
  -2   8  -8   23.75    2.43
   2   8   8   26.31    3.06
   2   8   8   22.76    2.16
   2   8   8   24.61    2.24
   2   8   8   26.60    2.80
   2   8   8   26.78    2.69
   2  -8  10   16.42    1.91
  -2   8 -10   13.19    1.45
   2   8  10   13.93    1.90
   2  -8  10   14.46    1.68
  -2   8 -10   13.70    1.80
   2   8  10   14.61    1.73
  -2   9  11   11.92    1.41
  -2   9  11   12.39    1.44
   2   9 -11   11.99    1.18
  -2  -9  11   15.43    1.47
  -2  -9  11   15.22    1.37
  -2   9  11   12.01    1.52
  -2   9   9    8.64    1.71
  -2   9   9   10.28    1.80
   2   9  -9    9.00    1.42
  -2  -9   9    9.45    1.54
  -2   9   9    8.65    1.63
  -2   9   9    8.60    1.28
  -2   9   9    9.81    1.36
  -2   9   9    8.71    1.78
   2   9  -7  233.22    7.94
  -2   9   7  220.67    7.68
  -2   9   7  221.72    8.95
  -2   9   7  225.56    9.54
  -2  -9   7  212.34    8.92
  -2   9   7  223.69    7.55
  -2   9   7  213.50    8.25
  -2   9   7  232.04    7.56
  -2   9   7  212.34    9.27
  -2   9   5    1.32    0.81
  -2   9   5    1.75    0.86
  -2   9   5    0.81    1.09
  -2   9   5    0.97    0.81
   2   9  -5    1.19    0.76
  -2  -9   5    1.07    1.08
   2   9  -3  178.41    8.16
   2   9  -3  178.44    8.07
  -2   9   3  157.34    6.75
   2   9  -3  185.89    7.78
   2   9  -3  187.32    6.89
  -2   9   3  180.36    8.61
   2   9  -1  299.75   10.07
  -2   9   1  328.62   11.85
   2   9  -1  310.13   11.21
  -2   9   1  307.91   11.19
   2   9  -1  305.94   11.14
  -2   9   1  302.16    9.98
  -2   9   1  303.07    9.38
   2   9  -1  274.15    9.66
   2   9  -1  300.84    9.09
   2   9   1  675.45   17.12
  -2   9  -1  699.42   19.64
  -2   9  -1  723.33   17.54
   2   9   1  668.08   18.18
   2   9   1  690.16   18.78
  -2   9  -1  698.46   18.72
  -2   9  -1  671.01   16.19
   2   9   3   65.40    4.37
  -2   9  -3   60.90    4.99
  -2   9  -3   76.39    4.69
   2   9   3   62.39    4.78
  -2   9  -3   70.78    4.15
  -2   9  -5   49.66    3.46
   2   9   5   53.32    4.44
   2   9   5   49.48    3.27
   2   9   5   44.95    3.13
   2   9   5   47.14    3.68
  -2   9  -7   65.34    3.68
   2   9   7   64.71    4.59
  -2   9  -7   58.15    4.07
   2   9   7   59.31    3.33
   2   9   7   60.81    3.37
   2   9   7   67.53    4.04
  -2   9  -9  143.59    4.77
   2   9   9  150.33    6.14
   2  -9   9  151.67    5.35
  -2   9  -9  135.57    5.46
   2   9   9  152.38    5.26
   2   9   9  147.04    6.03
  -2  10   8  188.21    7.14
  -2  10   8  171.78    5.74
  -2  10   8  192.00    7.33
   2  10  -8  186.03    5.81
  -2 -10   8  194.52    6.48
  -2  10   8  176.16    5.65
  -2  10   8  178.47    5.60
   2  10  -8  162.60    5.74
  -2  10   6    2.09    0.81
  -2  10   6    1.95    0.78
  -2  10   6    1.07    0.92
   2  10  -6    1.17    0.91
  -2  10   6    1.23    0.81
   2  10  -6    1.57    0.71
  -2 -10   6    2.05    0.99
  -2  10   4  458.95   11.75
   2  10  -4  437.97   12.53
   2  10  -4  446.26   11.51
  -2  10   4  439.86   11.52
  -2  10   4  444.54   11.39
   2  10  -4  421.62   12.83
   2  10  -2  189.61    7.60
   2  10  -2  198.28    8.49
  -2  10   2  210.25    8.52
  -2  10   2  182.80    7.23
   2  10  -2  202.41    7.00
   2  10   0  706.28   17.21
  -2  10   0  727.22   19.43
  -2  10   0  669.22   16.87
  -2  10   0  695.86   18.61
   2  10   0  706.87   18.56
   2  10   0  690.77   18.51
  -2  10   0  711.84   16.42
   2  10   2    0.33    1.01
  -2  10  -2    0.16    0.72
   2  10   2    1.72    1.02
  -2  10  -2    0.22    0.84
  -2  10  -2   -0.18    0.67
   2  10   4   14.52    2.05
   2  10   4   15.74    1.79
   2  10   4   14.04    1.70
  -2  10  -4   15.79    2.31
  -2  10  -4   15.53    1.99
   2  10   4   15.65    2.26
  -2  10  -4   15.22    1.81
   2  10   6    3.58    0.91
   2  10   6    3.38    0.85
   2  10   6    3.40    1.13
   2  10   6    2.44    1.06
  -2  10  -6    3.38    0.88
   2  10   8    0.53    0.55
  -2  10  -8    0.44    0.37
  -2  10  -8    0.58    0.45
   2 -10   8    1.40    0.54
   2  10   8    0.22    0.52
  -2 -11   7   56.16    2.82
  -2  11   7   51.48    2.47
  -2  11   7   51.39    2.41
   2  11  -7   49.54    2.61
  -2  11   7   52.59    2.56
   2  11  -7   53.89    2.47
  -2  11   5   52.23    2.84
  -2  11   5   54.56    2.84
   2  11  -5   49.96    3.13
  -2  11   5   50.46    2.89
   2  11  -5   53.33    2.84
  -2  11   3  106.78    4.44
  -2  11   3  106.36    4.34
   2  11  -3  100.48    4.76
  -2  11   3  105.69    4.50
   2  11  -3  106.74    4.38
   2  11  -1  220.16    7.41
  -2  11   1  230.11    7.66
   2  11   1    6.16    1.39
  -2  11  -1    7.39    1.25
  -2  11  -1    4.97    1.29
   2  11   3  184.46    6.42
   2  11   3  160.85    5.47
   2  11   3  170.58    5.62
  -2  11  -3  153.61    5.88
  -2  11  -3  182.43    5.92
   2  11   5    2.70    0.69
   2  11   5    2.44    0.65
   2  11   5    2.88    0.84
  -2  12   4   77.86    2.99
   2  12  -4   70.14    3.00
  -2  12   4   71.85    2.80
  -2  12   4   74.00    2.75
  -2  12   2   34.02    2.11
   2  12  -2   34.76    2.16
  -2  12   2   37.23    2.11
  -2  12   2   40.63    2.13
  -2  12   0   91.63    3.79
  -2  12   0   97.84    3.48
   2  12   0   96.54    3.59
  -2  12  -2    0.05    0.54
   2  12   2    0.46    0.35
   2  12   2    0.13    0.33
  -3   0  15    0.95    0.66
  -3   0  15    0.29    0.57
  -3   0  13    1.53    1.04
  -3   0  11    1.02    0.76
  -3   0  11    0.13    0.65
   3   0 -11    2.01    2.70
  -3   0   9    2.46    0.82
  -3   0   9    5.34    1.21
   3   0  -9    1.05    2.30
  -3   0   7    0.24    0.37
   3   0  -7   -0.11    1.29
  -3   0   5    0.27    0.27
  -3   0   5    0.99    0.34
  -3   0   5    0.52    0.39
   3   0  -5    0.27    0.92
  -3   0   5    0.26    0.28
  -3   0   3    0.32    0.30
  -3   0   3    1.52    0.38
   3   0  -3    1.49    0.84
   3   0  -3    0.91    0.28
  -3   0   3    1.18    0.30
  -3   0   1    0.30    0.20
  -3   0   1    0.79    0.25
  -3   0  -1    2.86    0.47
  -3   0  -1    2.95    0.46
   3   0   1    2.98    0.47
  -3   0  -3    1.50    0.49
  -3   0  -3    1.19    0.39
   3   0   3    1.98    0.46
   3   0   5    0.11    0.30
   3   0   5    1.09    0.50
   3   0   7    7.05    1.24
   3   0   7    0.93    0.66
  -3   0  -9   -0.17    2.25
   3   0   9    0.50    0.67
   3   0   9    3.58    1.19
   3   0   9    1.01    0.73
   3   0   9    4.68    1.20
   3   0  11    0.54    0.85
   3   0  11    1.45    0.87
   3   0  11    1.95    0.88
   3   0  13    0.66    0.62
   3   0  13    0.67    0.61
  -3  -1  16    2.63    0.69
  -3   1  16    3.27    0.79
  -3  -1  16    1.58    0.60
  -3  -1  14   25.84    2.40
  -3  -1  14   29.57    2.94
  -3   1  14   25.51    2.82
  -3   1  14   24.49    2.60
  -3   1  12    7.65    1.65
  -3  -1  12   10.74    1.72
   3  -1 -10   89.72    6.77
   3   1 -10   91.90    7.76
  -3  -1  10   97.23    4.89
  -3  -1  10   98.76    4.45
  -3   1  10   91.59    4.37
  -3   1  10   87.73    5.29
  -3   1   8  307.35    9.14
   3  -1  -8  315.85   10.76
   3   1  -8  328.38   12.19
  -3  -1   8  349.11    8.79
  -3   1   6  631.11   13.90
  -3  -1   6  709.32   14.15
  -3   1   6  699.90   13.31
   3  -1  -6  620.61   14.60
   3   1  -6  627.10   16.23
  -3  -1   6  719.87   13.83
   3   1  -4    9.83    0.94
   3  -1  -4    8.55    0.75
  -3  -1   4    9.54    0.96
  -3   1   4    7.37    0.78
   3  -1  -4    9.30    1.09
  -3   1   2 1685.16   28.04
   3   1  -2 1584.48   28.55
   3   1  -2 1775.88   28.04
  -3   1   2 1666.40   27.94
  -3   1   2 1597.14   27.75
  -3  -1   2 1726.30   28.37
   3   1  -2 1645.44   27.29
  -3   1   2 1606.77   27.47
  -3   1   2 1688.88   27.81
  -3  -1   2 1783.35   28.33
   3  -1   0 1593.85   26.72
  -3   1   0 1535.32   26.83
  -3   1   0 1520.39   25.35
  -3   1   0 1652.04   26.76
  -3   1   0 1659.20   26.71
  -3   1   0 1640.81   26.74
  -3  -1   0 1644.64   26.47
  -3   1   0 1682.32   26.10
   3   1   0 1543.05   26.10
   3   1   0 1659.97   26.82
  -3  -1   0 1627.67   27.14
  -3   1   0 1502.18   26.03
  -3   1   0 1519.09   25.79
  -3   1  -2  281.51    6.39
  -3   1  -2  256.89    6.18
   3   1   2  281.18    6.61
  -3   1  -2  256.02    5.86
   3   1   2  268.58    6.19
  -3   1  -4  203.49    6.09
   3  -1   4  182.95    5.66
   3   1   4  206.51    5.77
  -3   1  -4  197.50    5.53
   3   1   4  201.86    5.68
  -3   1  -6 1329.57   26.65
   3   1   6 1235.85   24.84
   3  -1   6 1241.45   25.81
   3   1   6 1254.16   25.63
   3   1   8  290.25   10.02
   3  -1   8  287.89   10.15
   3   1   8  278.99    9.05
   3   1   8  283.97    9.41
   3  -1   8  275.51    9.67
  -3   1  -8  286.34   11.24
  -3  -1  -8  322.69   10.87
   3  -1   8  288.17    9.31
   3   1   8  294.69    9.25
   3  -1   8  295.15    9.13
   3  -1   8  263.70    8.98
   3   1   8  262.11    8.99
   3   1   8  280.06    9.92
   3   1  10  367.23   11.63
   3  -1  10  376.33   11.41
   3  -1  10  377.91   11.61
   3  -1  10  377.23   12.41
   3   1  10  360.62   11.80
   3   1  10  365.30   11.56
   3  -1  10  369.77   11.55
   3   1  10  359.20   12.38
   3   1  12  304.25    9.97
   3  -1  12  286.88    9.33
   3   1  12  279.32    9.36
   3  -1  12  301.28    9.81
   3   1  12  277.52   10.11
   3  -1  14    6.61    1.07
   3   1  14    5.51    1.01
   3  -1  14    4.71    0.86
  -3  -2  15   16.13    1.63
  -3  -2  15   14.08    1.72
  -3   2  15   13.42    1.79
  -3  -2  13   44.06    3.36
  -3   2  13   40.25    3.46
  -3   2  13   42.87    3.54
  -3   2  13   40.57    3.72
  -3  -2  11  316.92   10.22
   3   2 -11  328.97   15.24
  -3   2  11  314.38   10.54
  -3   2  11  323.24   10.75
  -3   2  11  315.79    9.50
  -3   2  11  303.74   11.22
  -3   2  11  330.67   11.36
  -3   2   9   -0.10    0.56
  -3  -2   9    0.98    0.64
   3   2  -9    0.71    0.65
  -3  -2   9    1.54    0.70
   3   2  -9    0.22    2.67
  -3   2   9    0.12    0.76
  -3   2   9    1.98    0.91
  -3   2   9    0.50    0.72
  -3   2   9    0.23    0.70
  -3  -2   7  362.37    9.31
   3   2  -7  365.60   12.80
  -3   2   7  390.56    9.22
  -3  -2   7  382.61   10.04
  -3   2   7  393.43    9.48
   3   2  -5  194.16    7.41
  -3  -2   5  206.25    6.06
  -3   2   5  203.29    5.40
  -3   2   5  192.38    5.66
   3   2  -3 1380.49   26.47
   3   2  -3 1446.26   25.61
  -3   2   3 1443.83   24.85
  -3  -2   3 1412.70   25.51
  -3   2   3 1466.63   25.42
  -3   2   3 1407.07   24.95
   3   2  -1  105.31    2.90
  -3   2   1   94.61    2.86
  -3   2   1  112.91    3.16
   3   2  -1  110.54    2.96
  -3  -2   1  113.53    3.55
   3  -2  -1   88.53    2.92
   3   2  -1  106.69    3.32
  -3   2   1  104.73    2.94
  -3   2   1  103.03    2.81
  -3   2   1  114.13    3.21
  -3   2  -1  279.93    6.07
   3   2   1  310.63    6.65
   3   2   1  265.20    6.18
   3   2   1  284.23    6.35
  -3  -2  -1  280.99    7.10
  -3   2  -1  311.59    6.80
  -3   2  -1  303.77    6.81
   3   2   1  305.96    6.00
   3  -2   3  512.29   11.58
  -3   2  -3  560.79   11.60
   3   2   3  577.06   11.70
   3   2   3  547.89   11.11
   3   2   3  532.95   10.87
   3  -2   5  241.18    7.32
   3  -2   5  249.81    7.47
   3   2   5  241.03    7.05
   3  -2   5  249.80    7.64
  -3   2  -5  248.74    7.26
   3  -2   7  218.52    8.07
   3   2   7  217.72    7.66
   3   2   7  196.38    7.05
   3   2   7  218.26    7.46
   3  -2   7  195.60    7.18
   3  -2   7  207.31    7.09
   3   2   7  183.65    7.36
   3  -2   7  194.53    7.53
   3  -2   7  211.14    7.63
  -3  -2  -7  238.07    8.28
   3   2   7  194.36    7.38
   3   2   7  179.51    6.88
   3   2   7  184.58    7.69
   3   2   9   28.11    2.82
   3  -2   9   27.27    3.15
   3  -2   9   24.32    2.69
   3  -2   9   30.56    2.84
   3   2   9   28.75    2.87
  -3  -2  -9   32.81    3.99
   3  -2   9   26.40    3.00
   3   2   9   28.21    2.90
   3   2   9   26.69    2.80
   3  -2   9   25.68    2.64
   3   2   9   25.74    3.10
   3  -2  11  359.32   10.96
   3   2  11  351.98   11.40
   3  -2  11  365.80   11.31
   3  -2  11  366.64   12.31
   3   2  11  377.48   12.04
   3   2  11  358.50   11.56
   3   2  11  335.06   12.08
   3  -2  11  358.28   11.24
   3   2  13    0.47    0.67
   3  -2  13    0.17    0.50
   3  -2  13    0.15    0.48
  -3   3  14    8.57    1.46
  -3  -3  14    8.64    1.40
  -3   3  14    8.12    1.51
  -3   3  14   10.18    1.75
   3   3 -12   33.88    3.59
  -3  -3  12   33.97    3.09
  -3   3  12   33.91    3.16
  -3   3  12   30.06    3.19
  -3   3  12   30.03    2.74
  -3   3  12   33.18    3.25
  -3   3  12   34.87    3.48
   3   3 -10  363.50   11.84
  -3  -3  10  356.48   11.18
   3   3 -10  346.85   12.19
  -3  -3  10  338.75   11.15
  -3   3  10  350.98   11.36
  -3   3  10  363.64   10.31
  -3   3  10  351.96   11.24
  -3   3  10  342.24   11.75
  -3   3  10  361.52   11.70
   3   3  -8  808.27   18.45
   3   3  -8  807.26   19.11
  -3  -3   8  746.76   18.04
  -3  -3   8  712.99   17.64
  -3  -3   8  801.93   17.09
   3   3  -8  827.68   22.57
  -3   3   8  750.69   17.21
  -3   3   8  744.86   17.80
  -3   3   8  752.87   18.26
  -3   3   8  771.96   18.44
  -3   3   8  748.95   18.51
  -3   3   8  799.72   17.02
  -3   3   8  792.93   16.90
  -3  -3   8  818.82   18.31
  -3   3   8  829.60   17.34
  -3   3   8  880.42   18.43
  -3   3   8  760.23   16.72
   3   3  -6 3225.33   58.13
  -3  -3   6 3085.07   54.54
  -3   3   6 3181.66   53.43
   3   3  -4  677.92   15.67
  -3   3   4  720.32   13.57
  -3  -3   4  654.87   14.11
  -3   3   4  696.42   13.67
  -3   3   4  652.47   13.95
   3   3  -4  645.85   13.49
  -3  -3   2 1014.82   18.98
  -3   3   2  978.33   18.04
   3   3  -2 1062.43   18.50
  -3  -3   2  953.20   18.68
  -3   3   2  974.79   17.81
  -3   3   2 1017.76   18.41
  -3   3   2 1006.90   18.87
   3   3  -2 1015.14   18.78
  -3   3   0    7.67    0.86
   3   3   0    8.34    0.86
  -3   3   0   10.26    0.96
  -3  -3   0    6.13    0.95
  -3   3   0   11.18    1.10
   3   3   0    7.67    0.86
  -3   3   0    7.40    0.97
  -3   3   0    7.60    0.83
   3  -3   2  104.21    3.82
   3   3   2   90.88    3.10
  -3  -3  -2   92.24    4.08
  -3   3  -2  103.31    3.79
   3   3   2  104.04    3.62
   3  -3   4   15.54    1.61
   3  -3   4   13.49    1.57
  -3   3  -4   13.23    1.49
   3   3   4   14.93    1.47
   3   3   4   12.28    1.30
   3  -3   6  207.67    7.40
   3   3   6  196.03    6.87
  -3   3  -6  189.08    6.97
  -3   3  -8   40.29    3.48
   3  -3   8   41.41    3.38
   3   3   8   41.81    3.37
   3  -3   8   41.39    3.56
   3  -3   8   45.24    3.67
  -3  -3  -8   46.81    4.18
   3   3   8   42.72    3.43
   3   3   8   43.39    3.59
   3   3   8   41.24    3.42
   3   3   8   44.59    3.85
   3   3   8   46.41    3.97
   3  -3  10   64.57    4.18
   3   3  10   62.70    4.33
   3  -3  10   66.33    4.45
   3  -3  10   57.44    4.52
   3   3  10   62.82    4.64
   3   3  10   63.73    4.56
   3   3  10   62.09    4.41
   3   3  10   60.79    4.68
   3   3  10   59.14    4.74
   3   3  12    2.90    1.10
   3   3  12    4.41    1.24
   3  -3  12    3.79    1.08
   3  -3  12    4.40    1.07
   3   3  14    0.34    0.41
  -3  -4  15   -0.05    0.33
  -3  -4  15    0.06    0.47
  -3   4  15    0.13    0.46
  -3   4  13  966.36   22.19
  -3  -4  13  996.51   21.31
  -3   4  13  969.28   22.07
  -3  -4  11  165.14    7.30
   3   4 -11  166.65    8.36
  -3  -4  11  162.41    7.49
  -3   4  11  166.13    7.80
  -3   4  11  169.03    7.27
  -3   4  11  172.70    6.82
   3   4 -11  165.13    7.88
   3   4  -9 3109.15   56.92
  -3  -4   9 2968.50   56.26
   3   4  -9 3033.69   57.95
  -3  -4   9 2947.44   56.14
  -3   4   9 3075.83   56.44
  -3   4   9 2941.52   56.86
  -3   4   9 3011.69   56.46
  -3  -4   9 3092.02   56.73
  -3   4   9 2783.94   55.64
  -3   4   9 3128.17   54.51
  -3   4   9 3222.49   54.84
  -3   4   9 3152.13   55.06
  -3   4   9 3122.72   54.46
  -3   4   9 3039.86   56.66
   3   4  -7  225.89    8.14
  -3  -4   7  213.53    8.52
   3   4  -7  233.65    8.71
   3   4  -7  257.96   10.69
  -3  -4   7  244.66    8.40
  -3   4   7  230.93    7.44
  -3   4   7  258.11    7.88
  -3   4   7  227.60    8.21
  -3   4   7  221.57    7.29
  -3   4   7  232.38    8.20
  -3  -4   5 2581.85   49.00
  -3   4   5 2949.66   48.29
  -3   4   5 3052.41   48.92
  -3   4   5 2540.41   49.21
   3   4  -3  296.90    7.38
  -3  -4   3  272.98    7.55
  -3   4   3  278.52    6.76
  -3   4   3  264.62    7.69
  -3   4   3  284.07    7.43
   3   4  -3  286.50    7.35
  -3   4   3  260.59    7.53
   3   4  -1 9999.00  155.18
  -3  -4   1 9623.91  155.74
  -3   4   1 9855.26  155.33
  -3   4   1 9250.72  155.37
  -3   4   1 9779.34  154.96
  -3   4   1 9559.24  155.92
   3   4  -1 9351.16  155.29
  -3   4  -1   58.44    2.89
   3   4   1   50.43    2.49
   3   4   1   53.44    2.61
  -3  -4  -1   47.53    2.90
  -3   4  -1   48.37    2.56
  -3   4  -1   52.52    2.85
   3  -4   3  599.10   13.91
   3  -4   3  600.69   13.48
  -3   4  -3  609.85   13.70
   3   4   5  428.13   10.62
   3   4   5  428.86   10.36
  -3   4  -7   99.34    5.43
  -3   4  -7  114.39    6.14
   3  -4   7  113.79    6.08
   3  -4   7  121.24    6.16
   3   4   7  126.71    5.76
   3   4   7  117.96    6.19
   3   4   7  109.75    6.23
   3   4   7  120.40    6.07
   3  -4   9  780.71   19.57
   3   4   9  855.06   21.21
   3   4   9  811.58   20.50
   3   4   9  822.23   20.02
   3   4   9  820.37   21.02
   3   4   9  780.43   20.97
   3  -4  11  150.95    6.55
   3  -4  11  137.11    5.96
   3  -4  11  152.10    7.04
   3   4  11  146.14    6.99
   3   4  11  142.71    6.70
   3  -4  13  172.02    5.69
   3   4  13  172.09    6.08
   3   5 -14   67.97    3.87
  -3  -5  14   78.03    3.71
  -3   5  14   69.14    3.91
  -3  -5  12    2.26    0.97
  -3   5  12    2.64    1.14
  -3   5  12    3.09    1.21
  -3   5  12    3.08    1.38
   3   5 -10  381.20   13.69
  -3  -5  10  388.10   12.49
  -3  -5  10  398.44   12.83
  -3   5  10  398.80   12.80
  -3   5  10  392.77   13.02
  -3   5  10  404.60   12.20
  -3   5  10  395.42   11.52
   3   5 -10  399.56   13.05
   3   5  -8  210.39    8.45
   3   5  -8  226.49    9.38
  -3  -5   8  185.28    8.37
  -3  -5   8  183.60    7.86
  -3   5   8  190.87    7.27
  -3   5   8  210.90    8.51
  -3   5   8  200.70    8.28
  -3   5   8  211.48    7.85
  -3   5   8  204.38    8.46
  -3   5   8  203.64    7.23
  -3  -5   8  211.07    8.54
  -3   5   8  201.02    7.31
  -3   5   8  204.86    7.16
  -3   5   8  179.21    7.25
   3   5  -6  537.74   14.14
   3   5  -6  520.54   14.62
  -3  -5   6  501.36   13.64
  -3   5   6  553.28   12.76
  -3  -5   6  547.72   14.34
  -3   5   6  538.99   13.04
  -3   5   6  547.60   12.64
  -3   5   6  590.14   13.88
  -3   5   6  547.30   13.34
  -3   5   6  541.34   12.88
  -3   5   6  557.41   14.33
  -3   5   6  510.37   14.32
  -3   5   6  554.78   14.38
   3   5  -4  277.42    7.97
  -3   5   4  278.64    7.70
  -3  -5   4  255.63    8.11
  -3   5   4  273.80    7.39
  -3   5   4  291.56    8.16
   3   5  -4  253.71    7.57
  -3   5   4  237.99    7.94
   3   5  -2 1259.23   22.93
  -3   5   2 1123.54   23.59
  -3   5   2 1224.87   22.89
  -3   5   2 1231.42   23.89
   3   5  -2 1122.58   22.77
  -3   5   0   75.57    3.82
   3   5   0   74.85    3.54
  -3   5   0   86.56    3.87
   3   5   0   85.64    3.66
   3  -5   2  396.85   10.63
   3   5   2  384.28    9.98
  -3   5  -2  439.64   11.26
   3   5   2  465.99   10.54
   3   5   2  475.89   10.71
  -3   5  -2  374.71   10.40
  -3   5  -4  466.69   13.03
   3  -5   4  438.03   12.25
   3   5   4  490.24   11.61
  -3   5  -4  417.69   11.68
  -3   5  -6  314.40   11.01
   3  -5   6  321.87   10.95
   3  -5   6  324.11   10.97
   3   5   6  348.30    9.72
   3   5   6  293.16   10.49
  -3   5  -6  280.94    9.96
   3   5   6  314.70   10.91
   3   5   6  308.13   10.51
   3   5   8   61.57    4.75
   3   5   8   60.47    4.70
  -3   5  -8   58.47    4.67
   3  -5  10   65.14    4.58
   3   5  10   53.48    4.34
   3   5  10   60.68    4.60
   3  -5  10   54.23    3.97
   3  -5  12    1.01    0.63
   3  -5  12    1.66    0.67
   3  -5  12    1.08    0.65
   3   5  12    0.44    0.62
   3   5  12    0.67    0.71
   3   6 -13    1.28    0.86
  -3  -6  13    2.06    0.76
  -3   6  13    1.18    0.78
  -3   6  11   42.24    3.88
  -3   6  11   40.39    3.40
  -3   6  11   42.55    3.33
  -3  -6  11   45.79    3.67
  -3  -6   9   -0.15    0.91
   3   6  -9    1.89    1.21
  -3  -6   9    0.84    0.85
  -3   6   9    0.45    0.76
  -3   6   9    1.17    0.95
  -3   6   9    2.15    1.14
  -3   6   9    0.14    0.79
  -3   6   9    0.60    0.85
  -3   6   9    1.86    1.33
  -3   6   9    1.33    0.95
  -3   6   9    0.40    0.81
   3   6  -9    1.15    0.84
  -3   6   9    4.11    1.45
   3   6  -7  367.51   12.07
   3   6  -7  403.04   13.24
  -3  -6   7  359.12   13.05
  -3  -6   7  364.71   11.81
  -3   6   7  370.58   12.35
  -3   6   7  398.45   11.06
  -3   6   7  406.51   12.67
  -3   6   7  405.46   11.50
  -3   6   7  402.66   12.61
  -3   6   7  372.05   12.64
  -3   6   7  394.04   10.83
  -3  -6   7  404.01   12.58
  -3   6   7  394.50   11.34
  -3   6   7  398.28   10.72
  -3   6   7  325.26   11.01
   3   6  -5   59.90    3.86
  -3   6   5   60.01    4.26
  -3   6   5   66.55    4.60
  -3   6   5   75.61    4.51
   3   6  -5   68.28    4.22
  -3   6   5   76.63    4.01
  -3  -6   5   76.44    4.51
  -3   6   5   68.95    3.93
  -3   6   5   68.94    3.57
  -3   6   5   64.05    4.04
   3   6  -3 1014.08   20.59
  -3   6   3 1007.64   20.79
   3   6  -3  979.17   20.60
  -3   6   3  960.30   21.83
  -3   6   1   63.94    3.92
   3   6  -1   59.82    3.57
   3   6  -1   66.43    3.57
  -3   6   1   70.63    3.67
   3   6   1    0.59    0.54
  -3   6  -1    2.14    0.96
  -3   6  -3  250.16    8.79
   3   6   3  286.75    8.93
  -3   6  -3  316.39   10.20
   3  -6   3  313.33    9.83
   3   6   3  290.80    9.76
  -3   6  -3  336.44   10.26
   3   6   3  347.52    9.48
   3   6   3  304.58   10.10
   3   6   3  299.97   10.09
  -3   6  -5  130.95    6.46
  -3   6  -5  162.83    7.58
   3  -6   5  158.82    7.21
   3  -6   5  159.49    7.27
  -3   6  -5  170.43    7.82
   3   6   5  143.04    6.92
   3   6   5  165.42    6.49
   3   6   5  149.22    7.13
   3   6   5  160.81    7.49
   3   6   7  225.67    9.57
   3   6   7  215.81    9.24
  -3   6  -7  219.63    9.45
   3  -6   9   53.58    4.30
   3   6   9   46.79    4.13
   3   6   9   46.17    4.08
  -3   6  -9   41.68    3.85
   3  -6   9   51.64    3.88
   3  -6  11  285.94    9.22
   3  -6  11  270.59    8.49
   3   6  11  265.12    9.23
   3   7 -12   65.89    4.16
  -3  -7  12   73.05    3.92
  -3  -7  12   69.49    3.75
  -3   7  12   65.48    3.54
  -3   7  12   67.45    4.27
  -3   7  12   67.44    4.19
  -3  -7  10    6.91    1.58
  -3   7  10    5.94    1.60
  -3   7  10    5.12    1.50
  -3   7  10    5.61    1.57
  -3   7  10    4.57    1.28
  -3   7  10    5.91    1.56
  -3   7  10    4.55    1.70
  -3  -7   8  330.58   12.43
  -3  -7   8  343.30   11.70
  -3   7   8  351.06   12.17
  -3   7   8  341.78   10.58
  -3   7   8  339.66   11.99
  -3   7   8  355.73   12.42
  -3   7   8  325.54   12.18
  -3   7   8  353.96   10.44
  -3   7   8  359.49   11.09
  -3   7   8  356.35   10.33
   3   7  -8  342.74   11.81
  -3   7   6    8.79    1.80
  -3   7   6    7.52    1.80
  -3   7   6    7.03    1.46
  -3   7   6    5.35    1.57
   3   7  -6    6.57    1.50
  -3   7   6    9.27    1.55
  -3   7   6    6.98    1.74
  -3   7   6    7.50    1.40
  -3   7   6    8.80    1.97
   3   7  -6    6.45    1.50
   3   7  -4  277.29    9.43
  -3   7   4  307.98   11.12
  -3   7   4  310.18   10.65
   3   7  -4  298.88    9.86
   3   7  -4  309.37    9.30
  -3   7   4  314.12   11.12
  -3   7   4  337.65   10.66
   3   7  -4  332.12   10.80
  -3   7   4  331.14    9.67
  -3   7   4  304.28    9.73
   3   7  -4  293.13   10.18
  -3   7   4  329.43    9.66
   3   7  -2   54.62    3.59
   3   7  -2   50.00    3.55
  -3   7   2   50.61    3.88
   3   7  -2   52.76    3.71
  -3   7   2   52.77    3.17
  -3   7   2   55.99    4.03
  -3   7   2   55.23    4.18
   3   7  -2   53.00    3.84
  -3   7   2   52.44    4.06
  -3   7   2   49.04    3.51
   3   7  -2   57.79    4.34
  -3   7   2   58.46    3.65
   3   7  -2   56.53    4.01
   3   7  -2   53.36    3.95
   3   7   0 1828.60   33.94
   3   7   0 1645.53   33.62
  -3   7   0 1873.46   34.33
  -3   7   0 1935.44   34.45
   3   7   0 1754.40   35.63
  -3   7   0 1720.83   35.38
   3   7   0 1687.02   35.22
  -3   7   0 1781.29   35.54
   3   7   0 1746.37   34.46
  -3   7   0 1731.39   32.76
   3   7   0 1842.91   35.63
   3   7   2   43.52    3.28
   3   7   2   44.06    3.26
  -3   7  -2   54.20    3.63
   3   7   2   44.57    3.72
  -3   7  -2   44.19    3.05
  -3   7  -2   46.33    3.58
  -3   7  -2   44.11    3.75
   3   7   2   46.22    3.82
   3   7   2   48.72    3.88
   3   7   4  979.43   21.79
   3   7   4  914.54   22.75
  -3   7  -4  940.99   21.16
   3   7   4  941.19   23.30
  -3   7  -4 1001.62   23.45
   3   7   4 1118.09   22.27
  -3   7  -4 1109.96   23.50
   3   7   4  931.71   20.21
   3   7   4  950.91   23.33
   3   7   6    4.07    1.37
  -3   7  -6    3.25    1.37
   3   7   6    3.64    1.36
   3   7   6    7.21    1.77
   3   7   6    2.73    1.27
  -3   7  -8  438.90   14.20
   3  -7   8  507.38   14.72
   3   7   8  475.38   14.92
   3   7   8  466.10   14.24
   3   7   8  501.09   13.53
   3  -7  10    9.28    1.59
   3   7  10    5.45    1.35
   3  -7  10    7.40    1.35
  -3   7 -10    4.67    1.25
   3   7  10    5.53    1.27
  -3   8  11   85.14    4.71
   3   8 -11   84.35    4.05
   3   8 -11   80.19    4.51
  -3  -8  11   90.95    4.44
  -3   8  11   83.31    4.05
  -3   8  11   88.88    4.94
  -3   8   9   17.86    2.19
  -3   8   9   18.75    2.52
  -3   8   9   17.25    2.53
   3   8  -9   16.72    2.17
  -3   8   9   15.85    2.41
  -3  -8   9   22.11    2.73
   3   8  -9   15.77    2.36
  -3   8   9   17.32    2.01
  -3   8   9   19.26    2.07
  -3   8   9   14.54    2.25
  -3   8   9   19.20    2.81
  -3   8   7  157.53    7.65
  -3   8   7  148.91    6.36
  -3   8   7  145.41    7.57
   3   8  -7  154.49    6.75
  -3   8   7  163.71    7.68
  -3   8   7  153.50    7.95
  -3  -8   7  140.54    7.97
  -3   8   7  160.75    6.40
  -3   8   7  152.50    6.98
  -3   8   7  154.38    6.21
  -3   8   7  155.48    8.17
  -3   8   5    0.81    1.12
  -3   8   5    0.45    1.03
  -3   8   5    0.13    0.68
  -3   8   5    0.16    0.92
   3   8  -5    0.10    0.59
   3   8  -5    1.78    1.07
  -3   8   5    1.18    0.77
  -3   8   5   -0.58    1.16
   3   8  -5    3.16    1.18
   3   8  -3   73.96    4.59
  -3   8   3   79.98    5.26
  -3   8   3   93.40    5.64
   3   8  -3   73.83    4.76
  -3   8   3   80.14    5.55
   3   8  -3   83.95    5.30
  -3   8   3   92.03    4.83
  -3   8   3   81.78    4.97
  -3   8   3   89.92    4.88
   3   8  -3   85.00    5.22
   3   8  -3   81.91    5.21
   3   8  -1   39.23    3.28
   3   8  -1   47.23    3.59
  -3   8   1   45.53    3.96
   3   8  -1   47.09    3.76
  -3   8   1   49.06    3.26
   3   8  -1   48.08    3.80
  -3   8   1   55.35    4.59
  -3   8   1   47.40    3.99
   3   8  -1   47.41    4.02
  -3   8   1   56.60    3.86
   3   8  -1   47.64    4.00
   3   8   1    6.71    1.63
   3   8   1    7.05    1.47
  -3   8  -1   11.62    2.33
   3   8   1    7.18    1.74
  -3   8  -1    7.87    1.78
   3   8   1    7.77    1.70
  -3   8  -1    4.92    1.50
   3   8   1    7.62    1.81
   3   8   1   10.66    2.00
   3   8   1    7.38    1.52
  -3   8  -1    8.75    1.78
  -3   8  -1    8.35    1.45
   3   8   3   15.55    2.25
  -3   8  -3   10.23    1.65
  -3   8  -3   12.82    2.07
   3   8   3   10.59    2.00
  -3   8  -3   10.99    2.23
   3   8   3   11.83    2.16
   3   8   3   15.65    2.39
   3   8   5   14.35    2.18
  -3   8  -5   10.26    2.05
  -3   8  -5   10.83    1.73
   3   8   5    9.52    1.96
   3   8   5    7.92    1.41
   3   8   5    9.43    1.93
  -3   8  -7   23.16    2.78
   3  -8   7   23.46    2.73
  -3   8  -7   21.54    2.32
   3   8   7   22.10    2.90
   3   8   7   22.42    2.68
   3   8   7   26.63    2.80
   3  -8   9   85.73    4.34
  -3   8  -9   84.31    4.66
   3  -8   9   97.52    4.93
   3   8   9   86.14    4.95
   3   8   9   82.97    4.56
   3   8   9   93.05    4.42
  -3   9  10   57.75    3.67
   3   9 -10   54.10    2.95
  -3   9  10   56.62    3.62
  -3  -9  10   62.32    3.50
  -3   9  10   60.81    3.94
  -3   9   8    7.22    1.73
  -3   9   8    9.10    1.56
   3   9  -8    8.72    1.48
  -3  -9   8    8.98    1.79
  -3   9   8    8.55    1.82
  -3   9   8    7.97    1.38
  -3   9   8    7.68    1.32
  -3   9   8    6.68    1.66
  -3   9   8    9.66    1.99
  -3   9   6  216.06    7.65
  -3   9   6  201.89    8.82
   3   9  -6  211.17    7.49
  -3   9   6  213.22    9.47
  -3  -9   6  202.75    9.72
  -3   9   6  210.42    7.37
  -3   9   6  202.32    8.10
  -3   9   6  218.59    7.35
  -3   9   6  203.53    9.25
  -3   9   4  111.83    5.03
  -3   9   4   96.36    5.11
   3   9  -4  102.14    5.85
   3   9  -4  101.58    5.97
   3   9  -4  102.49    4.92
  -3   9   4  100.52    6.07
  -3   9   4  110.16    6.67
  -3   9   2  653.05   17.79
  -3   9   2  613.85   15.74
  -3   9   2  639.17   17.24
   3   9  -2  605.05   17.08
   3   9  -2  632.50   17.39
  -3   9   2  612.09   14.98
   3   9  -2  580.09   15.74
   3   9   0   45.21    3.71
  -3   9   0   48.84    4.47
  -3   9   0   51.92    3.86
   3   9   0   51.80    4.27
  -3   9   0   50.73    4.30
   3   9   0   53.43    4.45
   3   9   0   50.89    4.21
  -3   9   0   48.97    3.40
   3   9   2  347.94   11.18
  -3   9  -2  372.15   13.36
  -3   9  -2  370.64   11.36
   3   9   2  362.94   12.69
  -3   9  -2  368.23   10.55
   3   9   4    1.61    1.08
  -3   9  -4    1.31    0.79
  -3   9  -4    0.93    0.85
   3   9   4    0.94    0.70
   3   9   4    1.01    0.93
  -3   9  -6  369.83   10.19
   3   9   6  370.51   12.20
  -3   9  -6  371.70   11.59
   3   9   6  356.25    9.70
  -3   9  -8   91.85    3.84
   3   9   8   96.50    5.04
   3  -9   8  102.12    4.55
   3  -9   8   91.06    4.16
  -3   9  -8   86.46    4.52
   3   9   8  106.37    4.57
   3  10  -9   68.69    2.98
  -3  10   9   72.56    3.95
   3  10  -7   71.12    4.02
  -3  10   7   76.37    3.87
   3  10  -7   83.72    3.84
  -3 -10   7   79.56    4.73
  -3  10   7   77.24    3.73
  -3  10   7   79.57    3.68
  -3  10   7   83.19    4.90
  -3  10   5  107.29    4.72
  -3  10   5  100.57    4.51
   3  10  -5  101.34    5.26
   3  10  -5  102.83    4.60
  -3  10   5  112.72    4.98
  -3 -10   5   95.79    6.13
   3  10  -3   14.19    2.24
   3  10  -3   19.45    2.58
  -3  10   3   20.95    2.32
   3  10  -3   19.66    2.38
  -3  10   1  144.95    7.41
   3  10  -1  136.87    6.98
  -3  10   1  134.23    6.13
   3  10  -1  146.43    7.18
   3  10   1   98.78    5.25
  -3  10  -1   99.41    6.17
   3  10   1   85.13    5.41
   3  10   1   99.09    5.96
  -3  10  -1   92.21    5.03
   3  10   1   91.60    5.43
  -3  10  -1   98.86    4.71
   3  10   3    0.52    0.94
   3  10   3    0.77    0.64
  -3  10  -3    0.43    0.70
   3  10   3    0.23    0.56
   3  10   3    1.08    0.85
   3  10   3    0.26    0.82
  -3  10  -3   -0.08    0.53
  -3  10  -3    0.10    0.90
   3  10   5   80.97    4.27
  -3  10  -5   75.80    3.70
   3  10   5   72.66    3.51
   3  10   5   70.80    4.34
  -3  10  -7   35.35    2.10
   3 -10   7   42.20    2.68
  -3  10  -7   33.89    2.42
   3  10   7   39.95    2.55
  -3  11   6    4.23    0.84
  -3  11   6    4.64    0.84
  -3  11   6    5.74    1.04
   3  11  -6    3.98    1.01
  -3 -11   6    4.94    1.06
  -3  11   4    7.44    1.19
  -3  11   4    9.04    1.24
   3  11  -4    8.24    1.45
  -3  11   4    9.86    1.39
  -3 -11   4    8.63    1.67
  -3  11   2    0.58    0.59
   3  11  -2    0.66    0.80
   3  11  -2    0.81    0.83
  -3  11   2   -0.24    0.88
   3  11   0   52.95    3.81
  -3  11   0   46.34    3.16
   3  11   2   32.03    2.68
   3  11   2   32.75    2.26
   3  11   2   32.97    2.27
   3  11   2   34.69    2.94
  -3  11  -2   27.06    2.41
  -3  11  -2   29.97    2.25
   3  11   4   23.68    1.75
   3  11   4   27.71    2.23
  -3  11  -4   27.27    1.94
   3  11   6    1.11    0.54
   3  12  -3   36.80    2.12
  -3  12   3   41.58    2.08
  -3  12   1  143.77    4.44
   3  12  -1  152.68    4.60
  -3  12   1  141.74    4.79
   3  12   1    6.39    0.86
  -3  12  -1    6.26    0.98
   3  12   1    7.19    1.14
  -4   0  16   67.34    3.39
  -4   0  16   80.15    3.76
  -4   0  14   16.94    2.26
  -4   0  14   19.31    2.49
  -4   0  12  263.64    8.47
  -4   0  10   54.66    3.31
  -4   0  10   50.04    3.83
   4   0 -10   50.65    5.54
   4   0  -8   12.48    2.69
  -4   0   6   67.31    2.82
   4   0  -6   54.95    3.72
   4   0  -4   43.22    1.95
  -4   0   4   44.11    1.98
  -4   0   2 2181.25   35.53
  -4   0   2 2144.65   35.46
  -4   0   2 2070.51   34.78
  -4   0   0  177.16    4.51
  -4   0   0  180.95    4.46
  -4   0   0  165.59    4.28
   4   0   0  166.73    4.51
   4   0   0  164.33    4.29
  -4   0  -2  811.20   15.26
  -4   0  -2  833.18   15.51
  -4   0  -4   57.73    2.82
   4   0   4   54.48    2.76
   4   0   4   60.31    2.91
   4   0   6  907.10   18.80
   4   0   6  823.34   19.25
  -4   0  -6  935.33   19.56
   4   0   6  821.01   18.08
   4   0   8  743.41   17.24
   4   0   8  722.60   18.52
   4   0   8  724.28   17.84
   4   0  10 1445.32   31.54
   4   0  10 1527.66   30.64
   4   0  10 1456.42   30.63
   4   0  12    6.52    1.35
   4   0  12    6.57    1.38
  -4   0 -14   83.19    5.01
   4   0  14  106.64    3.96
  -4   1  15    1.81    0.76
  -4  -1  15    1.16    0.78
  -4   1  15    1.80    0.84
  -4   1  15    1.60    0.82
  -4  -1  15    1.07    0.67
  -4  -1  13   55.36    3.50
  -4   1  13   60.22    3.69
  -4   1  13   58.52    4.25
  -4   1  13   62.14    4.57
  -4   1  11   68.95    3.97
  -4  -1  11   68.71    3.90
  -4   1  11   68.25    4.81
   4   1 -11   72.48    7.27
  -4   1   9  921.32   18.92
  -4   1   9  877.84   20.79
  -4   1   9  913.54   21.28
   4   1  -9  887.48   24.75
  -4  -1   9  961.03   19.41
  -4  -1   7    2.53    0.69
  -4   1   7    2.88    0.72
  -4  -1   7    1.97    0.66
   4   1  -7    1.50    1.86
   4   1  -5  201.56    5.45
  -4  -1   5  194.04    5.52
  -4   1   5  181.09    4.95
  -4   1   5  177.62    5.02
  -4  -1   5  176.74    5.08
   4   1  -5  159.59    6.33
   4   1  -3  520.83   11.61
   4   1  -3  591.48   11.07
  -4   1   3  556.17   10.79
  -4  -1   3  583.06   11.33
  -4   1   3  546.36   10.34
  -4   1   3  582.29   10.90
  -4   1   1 5496.30   86.79
  -4  -1   1 5506.43   86.33
  -4   1   1 5449.17   85.77
  -4   1   1 5523.41   86.44
  -4  -1   1 5484.83   86.96
   4  -1  -1 5195.42   86.19
  -4   1   1 5488.42   86.55
  -4   1   1 5401.35   85.78
  -4  -1  -1  412.92    9.25
  -4   1  -1  438.82    8.99
  -4  -1  -1  405.37    8.23
  -4   1  -1  430.51    8.99
   4   1   1  424.32    9.24
  -4  -1  -1  428.53    8.84
   4  -1   1  414.53    9.04
   4   1   1  417.95    8.40
  -4   1  -3  145.96    4.64
  -4   1  -3  158.38    4.88
   4   1   3  141.57    4.99
   4   1   3  136.95    4.56
   4  -1   3  153.04    4.91
   4  -1   5   60.68    3.11
   4  -1   5   61.84    3.33
   4   1   5   62.14    3.31
   4   1   5   70.02    3.44
  -4   1  -5   64.19    3.35
   4   1   7  564.68   14.72
   4   1   7  551.79   13.60
   4  -1   7  545.45   14.80
   4  -1   7  557.60   14.15
   4   1   7  542.19   13.69
   4   1   7  489.98   13.99
   4  -1   7  521.06   14.33
  -4  -1  -7  632.40   15.27
   4  -1   7  575.10   14.23
   4   1   7  550.81   13.88
   4   1   7  516.03   14.45
   4   1   9   48.75    3.70
   4  -1   9   46.56    4.18
   4   1   9   48.61    4.13
   4  -1   9   46.96    3.72
   4  -1   9   51.78    3.71
   4   1   9   53.71    3.89
  -4  -1  -9   42.58    4.59
   4  -1   9   56.40    4.29
   4   1   9   44.79    3.69
   4   1   9   50.28    3.86
   4  -1   9   44.66    3.60
   4   1   9   47.11    3.74
   4   1   9   40.99    3.80
   4   1  11   43.81    3.47
   4  -1  11   42.20    3.34
   4  -1  11   48.14    4.01
   4  -1  11   46.73    3.62
   4   1  11   47.90    3.73
   4   1  11   42.33    3.79
   4  -1  13   45.56    2.83
   4  -1  13   51.52    3.20
   4   1  13   49.54    3.18
  -4  -2  16    7.95    1.12
  -4   2  16    9.48    1.23
  -4  -2  14  280.46    8.63
  -4   2  14  251.75    8.97
  -4   2  14  286.56    9.83
  -4   2  14  268.16    8.74
  -4  -2  12    6.19    1.40
  -4  -2  12    3.54    1.15
  -4   2  12    2.45    1.11
  -4   2  12    4.57    1.26
  -4   2  12    2.68    1.20
  -4   2  12    5.49    1.61
  -4  -2  10   22.57    2.27
   4   2 -10   28.60    4.92
   4   2 -10   26.56    2.93
  -4  -2  10   26.45    2.57
  -4   2  10   23.09    2.34
  -4   2  10   27.93    2.86
  -4   2  10   24.61    2.93
  -4  -2   8  424.38   11.44
  -4   2   8  435.56   10.55
  -4  -2   8  434.35   10.79
   4   2  -8  435.83   14.94
  -4  -2   6    3.14    0.77
  -4   2   6    2.30    0.73
  -4   2   6    0.36    0.41
  -4   2   6    3.07    0.77
   4   2  -6    2.48    1.76
   4   2  -4  176.34    5.09
  -4  -2   4  167.36    5.23
  -4   2   4  171.65    4.65
  -4   2   4  171.23    4.79
   4   2  -4  158.90    5.87
   4   2  -2 4730.32   79.03
   4   2  -2 4907.55   79.66
  -4   2   2 4791.20   79.46
  -4   2   2 4991.77   79.80
  -4  -2   2 4978.32   80.56
  -4   2   2 4912.95   79.37
  -4   2   2 5171.05   80.08
   4   2   0 3428.52   54.43
   4  -2   0 3138.91   54.92
  -4   2   0 3302.79   54.58
   4   2   0 3370.33   55.20
   4   2   0 3235.43   54.23
  -4   2   0 3421.80   54.86
  -4   2   0 3528.55   55.10
  -4  -2   0 3323.84   54.46
  -4  -2   0 3236.57   55.80
  -4   2   0 3188.01   54.21
   4   2   2  490.03   10.45
  -4   2  -2  500.53   10.72
  -4   2  -2  489.16   10.58
   4   2   2  464.88   10.48
   4   2   2  486.36    9.80
   4  -2   4 1464.62   28.78
   4   2   4 1542.26   28.19
  -4   2  -4 1439.33   28.74
  -4   2  -4 1586.74   29.04
   4  -2   6  239.53    8.01
   4   2   6  236.55    8.08
   4   2   6  231.52    7.66
   4  -2   6  235.97    8.36
  -4   2  -6  224.06    7.79
   4   2   6  237.92    8.07
   4   2   8  729.62   18.40
   4  -2   8  736.50   19.12
   4   2   8  702.17   17.31
   4   2   8  752.81   17.91
   4  -2   8  714.48   17.61
   4  -2   8  714.16   18.54
   4   2   8  714.40   18.05
   4  -2   8  716.39   17.53
   4   2   8  663.94   17.23
   4   2   8  677.20   18.54
   4  -2  10    9.61    1.70
   4  -2  10    5.59    1.35
   4   2  10    6.03    1.48
   4  -2  10    5.09    1.58
   4   2  10    7.28    1.59
   4   2  10    5.55    1.45
   4   2  10    5.99    1.65
   4   2  12  247.83    8.48
   4  -2  12  233.92    7.75
   4  -2  12  247.61    8.28
  -4  -3  15  338.04    8.58
  -4  -3  15  330.45    9.15
  -4   3  15  330.69    9.35
  -4  -3  13   62.23    3.97
   4   3 -13   66.56    4.87
  -4   3  13   58.71    3.67
  -4   3  13   53.76    4.03
  -4   3  13   65.39    4.57
  -4   3  13   59.34    4.22
  -4   3  13   64.38    4.18
   4   3 -11  860.91   22.53
  -4  -3  11  867.26   20.67
  -4   3  11  903.51   21.52
  -4   3  11  926.23   20.05
  -4   3  11  863.54   21.26
  -4   3  11  921.76   21.86
  -4   3  11  902.42   22.25
   4   3  -9    1.86    0.91
  -4   3   9    3.33    1.06
  -4  -3   9    4.27    1.22
   4   3  -9    2.38    1.07
  -4  -3   9    2.53    0.95
   4   3  -9    3.20    2.61
  -4   3   9    3.17    1.09
  -4   3   9    2.71    1.11
  -4  -3   9    2.35    0.98
  -4   3   9    4.09    1.28
  -4   3   9    2.39    0.99
   4   3  -7 4978.34   83.84
  -4  -3   7 4724.08   79.44
  -4   3   7 4732.68   77.77
  -4   3   7 4747.99   78.14
   4   3  -5  116.30    5.67
  -4  -3   5  109.56    4.57
  -4   3   5  120.49    4.17
  -4   3   5  102.24    4.29
   4   3  -5  107.63    4.10
  -4  -3   3 5431.51   91.54
   4   3  -3 5424.82   90.59
   4   3  -3 5686.36   91.45
  -4   3   3 5683.23   90.48
  -4  -3   3 5212.12   91.23
  -4   3   3 5786.48   90.81
  -4   3   3 5708.82   91.46
   4   3  -1  478.89    9.93
   4   3  -1  511.37   10.13
  -4   3   1  496.74   10.13
  -4   3   1  499.12   10.35
  -4  -3   1  510.28   11.27
   4  -3  -1  470.01   10.33
  -4   3   1  481.15   10.03
  -4   3   1  491.03    9.83
  -4   3   1  518.78   10.61
   4   3  -1  481.34   10.55
   4   3   1 2639.52   47.19
   4   3   1 2956.95   47.67
  -4   3  -1 2859.52   48.06
  -4   3  -1 3018.27   48.42
  -4  -3  -1 2724.58   49.25
  -4   3  -1 2798.95   47.84
   4  -3   3  341.77    9.41
  -4  -3  -3  357.06   10.11
  -4   3  -3  379.67    9.57
  -4   3  -3  394.83    9.72
   4   3   3  370.88    8.70
   4  -3   5 1119.76   22.98
  -4  -3  -5 1092.42   24.16
  -4   3  -5 1052.95   22.59
  -4   3  -5 1028.73   22.43
  -4  -3  -7   21.00    2.84
  -4   3  -7   18.05    2.29
  -4   3  -7   20.17    2.33
   4  -3   7   22.45    2.46
   4   3   7   23.81    2.49
   4   3   7   25.16    2.71
   4  -3   7   21.41    2.52
   4  -3   7   21.66    2.46
   4  -3   7   24.82    2.69
  -4  -3  -7   27.75    3.06
   4   3   7   23.97    2.66
   4   3   7   20.91    2.33
   4   3   7   19.27    2.48
   4   3   7   22.78    2.75
   4  -3   9   58.08    4.49
   4   3   9   59.15    4.22
   4   3   9   62.79    4.57
   4  -3   9   60.86    4.32
   4   3   9   52.23    4.53
   4  -3  11  104.81    5.90
   4  -3  11  106.00    5.42
   4  -3  11  109.73    5.49
   4   3  11  104.03    5.78
   4   3  11  105.40    5.55
  -4  -3 -13    1.28    1.49
   4   3  13    1.58    0.65
   4  -3  13    2.18    0.69
  -4  -4  14    3.87    0.97
  -4   4  14    2.95    1.01
  -4   4  14    4.29    1.16
  -4   4  14    2.72    0.99
   4   4 -12    5.25    1.59
  -4  -4  12    4.08    1.25
  -4   4  12    6.19    1.61
  -4  -4  12    5.43    1.31
  -4   4  12    4.46    1.42
  -4   4  12    6.40    1.73
   4   4 -12    4.92    1.42
   4   4 -10  352.91   11.97
   4   4 -10  356.38   12.74
  -4  -4  10  352.42   11.46
  -4  -4  10  346.68   11.70
  -4   4  10  371.05   12.07
  -4  -4  10  360.27   11.91
  -4   4  10  367.20   10.79
  -4   4  10  369.49   11.91
  -4   4  10  334.25   11.93
  -4   4  10  339.55   11.86
   4   4  -8    0.80    0.71
  -4   4   8    2.54    1.03
   4   4  -8    1.33    0.87
  -4  -4   8    2.66    1.13
  -4  -4   8    0.89    0.67
   4   4  -8    2.27    2.68
  -4   4   8    1.99    0.90
  -4  -4   8    0.35    0.62
  -4   4   8    0.89    0.85
  -4   4   8    1.20    0.88
  -4   4   8    0.48    0.70
  -4   4   8    4.52    1.23
  -4   4   8    3.12    1.20
  -4   4   8    0.74    0.86
  -4   4   8    0.93    0.79
  -4   4   8    1.87    1.00
  -4  -4   6   88.85    4.60
  -4   4   6   86.14    4.64
   4   4  -4  140.69    4.75
  -4   4   4  142.36    4.72
  -4  -4   4  121.70    4.96
  -4   4   4  138.88    4.92
  -4   4   4  112.81    4.85
   4   4  -4  124.55    4.67
   4   4  -2   56.89    2.72
  -4  -4   2   53.90    3.03
  -4  -4   2   54.96    2.83
  -4   4   2   60.55    3.02
  -4   4   2   56.81    2.75
   4   4  -2   51.24    2.78
   4   4   0   65.14    3.01
  -4   4   0   73.07    3.41
   4   4   0   63.69    2.93
  -4   4   0   61.66    2.84
  -4  -4   0   55.56    3.30
  -4   4   0   76.28    3.26
  -4   4   0   66.05    3.03
   4  -4   2   16.98    1.70
   4   4   2   22.85    1.89
  -4   4  -2   14.29    1.55
  -4   4  -2   17.85    1.79
  -4  -4  -2   17.19    1.98
  -4   4  -2   17.92    1.90
   4  -4   4   22.89    2.33
   4  -4   4   27.19    2.42
   4   4   4   22.66    2.07
  -4  -4  -4   21.88    2.57
  -4   4  -4   19.61    2.10
  -4   4  -4   22.02    2.22
  -4   4  -6   27.28    2.90
   4  -4   6   26.01    2.74
   4   4   6   23.00    2.48
   4   4   6   30.04    2.91
   4   4   6   22.48    2.66
  -4   4  -6   23.24    2.57
  -4   4  -6   23.74    2.57
   4  -4   8   75.02    5.04
   4  -4   8   72.75    5.07
   4  -4   8   69.92    4.87
  -4  -4  -8   68.46    5.51
   4   4   8   76.03    5.21
   4   4   8   70.53    4.90
   4   4   8   73.00    5.12
   4   4   8   71.24    4.60
   4  -4   8   64.32    4.45
   4  -4  10   77.10    4.94
   4  -4  10   69.63    4.81
   4   4  10   69.92    4.92
   4  -4  10   67.29    4.49
   4   4  10   74.50    5.06
   4  -4  12   22.89    2.11
   4   4  12   23.08    2.34
  -4  -5  13    1.88    0.81
  -4   5  13    1.95    1.00
  -4   5  13    1.94    0.99
  -4   5  13    2.51    0.96
  -4  -5  11  156.24    7.14
   4   5 -11  144.34    7.85
  -4   5  11  140.67    6.59
  -4   5  11  145.78    7.33
  -4   5  11  149.25    6.46
   4   5 -11  145.06    7.32
   4   5  -9   41.46    3.78
   4   5  -9   43.15    4.13
  -4  -5   9   48.20    4.11
  -4  -5   9   41.37    3.64
  -4  -5   9   43.26    3.38
  -4   5   9   48.08    3.65
  -4   5   9   53.31    4.28
  -4   5   9   45.38    3.90
  -4   5   9   44.97    3.58
  -4   5   9   45.05    3.96
  -4   5   9   50.47    3.50
  -4  -5   9   46.32    3.96
  -4   5   9   53.68    3.75
  -4   5   9   46.32    3.33
  -4   5   9   34.57    3.17
   4   5  -7  118.29    5.91
   4   5  -7  119.97    6.35
  -4  -5   7  106.30    6.33
  -4  -5   7  108.18    5.62
  -4   5   7  123.00    5.11
  -4  -5   7  115.42    5.92
  -4   5   7  128.28    5.45
  -4   5   7  116.26    4.94
  -4   5   7  129.55    5.81
  -4   5   7  106.87    5.80
  -4   5   7  117.92    5.20
  -4   5   7  122.69    5.48
  -4   5   7  118.57    6.01
   4   5  -5  117.27    5.06
  -4   5   5  128.90    5.05
  -4  -5   5  118.71    5.46
  -4   5   5  131.70    5.42
   4   5  -3  385.72    9.96
  -4  -5   3  396.93   10.43
  -4   5   3  376.70   10.64
   4   5  -3  391.86   10.18
  -4   5   1  181.29    6.44
   4   5  -1  167.70    5.85
   4   5  -1  181.76    5.86
  -4   5   1  175.75    5.73
  -4   5  -1  296.52    8.91
   4   5   1  290.22    8.25
   4   5   1  350.97    8.78
  -4   5  -1  302.20    8.65
  -4   5  -1  339.57    8.92
   4  -5   3  343.96   10.25
  -4   5  -3  365.91   10.39
   4   5   3  369.56    9.56
  -4   5  -3  297.93    9.39
  -4   5  -3  320.20    9.74
  -4   5  -5  338.06   11.15
   4  -5   5  345.84   11.11
   4   5   5  326.59   10.88
   4   5   5  323.58   10.55
   4   5   5  351.57    9.65
  -4   5  -5  294.57   10.10
  -4   5  -5  277.69    9.97
  -4   5  -7  224.95    9.29
   4  -5   7  228.82    9.40
   4  -5   7  232.99    9.43
   4   5   7  201.13    8.93
  -4   5  -7  185.10    8.35
  -4   5  -7  186.87    8.23
   4   5   7  226.79    9.38
   4   5   7  217.82    9.00
   4   5   9    3.87    1.33
   4   5   9    5.89    1.65
   4  -5   9    4.39    1.41
   4  -5  11  239.97    8.29
   4  -5  11  229.61    7.81
   4  -5  11  223.62    7.61
   4   5  11  227.85    8.46
   4   6 -14    2.00    0.74
  -4  -6  14    2.08    0.62
  -4   6  14    2.55    0.82
  -4  -6  12    1.24    0.82
  -4   6  12    0.26    0.92
  -4   6  12    1.49    1.03
  -4   6  12    1.49    0.97
  -4  -6  10   12.39    2.19
   4   6 -10   11.38    2.33
  -4   6  10   15.05    2.34
  -4   6  10   14.75    2.21
  -4   6  10   14.06    2.22
  -4   6  10   11.80    2.24
   4   6 -10   14.08    2.24
   4   6  -8  154.07    7.38
   4   6  -8  160.52    8.10
  -4  -6   8  160.28    8.18
  -4  -6   8  154.02    7.28
  -4   6   8  162.93    7.69
  -4   6   8  168.97    6.97
  -4   6   8  157.70    6.63
  -4   6   8  153.97    7.60
  -4   6   8  144.93    7.43
  -4   6   8  157.00    7.66
  -4   6   8  158.83    6.38
  -4  -6   8  163.88    7.70
  -4   6   8  163.44    6.88
  -4   6   8  157.84    6.27
  -4   6   8  133.23    6.52
  -4   6   6    6.62    1.67
   4   6  -6    8.23    1.59
  -4   6   6    8.65    1.78
  -4   6   6    8.93    1.49
  -4   6   6    9.58    1.76
   4   6  -6    9.50    1.64
  -4   6   6    7.86    1.35
  -4  -6   6    9.17    1.68
  -4   6   6    9.21    1.49
  -4   6   6    6.26    1.61
  -4   6   6    7.54    1.53
  -4   6   6    6.58    1.21
  -4   6   6   13.05    2.00
   4   6  -4  107.33    4.89
  -4   6   4  107.96    5.93
   4   6  -4  108.84    5.07
  -4   6   4  105.99    5.52
  -4   6   4   97.49    5.47
   4   6  -4  109.36    5.39
  -4   6   4  105.20    4.74
  -4   6   4   99.47    4.70
  -4   6   4  106.94    4.97
  -4   6   4  111.90    5.16
  -4   6   4  115.86    5.04
   4   6  -2    9.01    1.42
   4   6  -2   12.21    1.79
  -4   6   2   11.01    1.81
  -4   6   2    8.95    1.75
  -4   6   2    7.49    1.31
  -4   6   2    7.64    1.44
   4   6  -2    7.99    1.35
   4   6   0   34.65    2.61
  -4   6   0   28.33    2.65
   4   6   0   33.89    2.67
  -4   6   0   34.70    2.73
  -4   6   0   30.33    2.81
  -4   6   0   33.01    2.57
   4   6   0   28.73    2.76
   4   6   0   35.70    3.03
  -4   6  -2    2.54    0.87
   4   6   2    2.92    0.97
   4   6   2    2.20    0.85
  -4   6  -2    1.21    0.92
   4   6   2    2.85    0.98
   4   6   2    1.28    1.25
  -4   6  -2    6.08    1.40
   4   6   2    1.53    0.81
   4   6   2    2.23    0.95
  -4   6  -4  468.66   13.67
  -4   6  -4  425.50   13.43
  -4   6  -4  592.33   15.64
   4  -6   4  552.02   15.06
   4  -6   4  532.86   14.80
   4   6   4  490.96   14.14
   4   6   4  584.90   13.86
  -4   6  -4  575.72   15.06
   4   6   4  543.47   15.35
   4  -6   6  132.18    6.98
   4   6   6  126.05    6.91
  -4   6  -6  127.10    6.97
   4   6   6  119.78    6.71
   4   6   8  272.62   10.68
   4   6   8  268.23   10.46
  -4   6  -8  274.13   10.47
   4  -6   8  279.75    9.74
   4  -6   8  282.27    9.86
   4  -6  10   51.95    3.83
   4   6  10   50.61    3.94
   4   6  10   43.31    3.58
   4  -6  10   50.68    3.47
  -4   6 -10   45.79    3.46
   4  -6  12   49.99    2.64
   4   6  12   49.01    2.83
   4   6  12   45.83    2.36
  -4  -7  13    1.88    0.63
   4   7 -13    1.39    0.70
  -4   7  13    1.85    0.76
  -4   7  13    1.98    0.77
  -4  -7  11    7.71    1.57
  -4   7  11    6.81    1.54
  -4   7  11    6.65    1.64
  -4   7  11    8.80    1.86
  -4   7   9   31.98    2.98
  -4   7   9   31.39    3.36
  -4   7   9   37.57    3.66
  -4   7   9   30.94    3.44
  -4   7   9   31.05    3.40
  -4  -7   9   34.28    3.61
  -4   7   9   33.30    2.86
  -4   7   9   32.70    3.18
  -4   7   9   30.19    2.72
  -4   7   9   36.40    3.89
   4   7  -9   30.80    3.27
  -4   7   7    1.71    1.01
  -4   7   7    2.99    1.35
  -4   7   7    1.54    0.98
  -4   7   7    0.29    0.95
  -4  -7   7    2.05    1.40
  -4   7   7    1.98    0.94
  -4   7   7    0.23    1.22
  -4   7   7    0.55    0.70
  -4   7   7    1.68    1.17
  -4   7   7    2.92    1.45
   4   7  -7    2.40    1.00
   4   7  -5   36.71    3.10
  -4   7   5   41.52    4.04
  -4   7   5   38.93    3.68
  -4   7   5   40.35    3.86
  -4   7   5   44.55    3.70
   4   7  -5   38.23    3.42
  -4   7   5   38.02    3.02
  -4   7   5   35.52    3.21
  -4   7   5   33.89    2.64
  -4   7   5   41.02    3.18
  -4   7   3    2.17    1.13
   4   7  -3    2.01    0.86
   4   7  -3    2.68    1.13
  -4   7   3    2.60    1.24
  -4   7   3    2.20    1.16
  -4   7   3    3.83    1.15
   4   7  -3    2.25    0.91
  -4   7   3    2.01    0.76
   4   7  -3    4.44    1.26
  -4   7   3    3.16    0.96
  -4   7   3    6.49    1.59
   4   7  -3    2.14    0.96
   4   7  -3    1.23    0.83
  -4   7   1  151.78    7.01
   4   7  -1  154.84    6.66
  -4   7   1  150.19    5.63
   4   7  -1  164.60    7.10
   4   7  -1  164.33    6.88
   4   7  -1  149.14    6.17
   4   7  -1  151.31    6.28
  -4   7   1  147.59    6.85
   4   7  -1  155.73    7.14
   4   7  -1  149.73    6.91
  -4   7   1  178.50    6.67
   4   7   1    0.79    0.71
   4   7   1    0.49    0.90
   4   7   1    0.38    0.72
   4   7   1    0.21    0.49
  -4   7  -1    0.20    0.75
  -4   7  -1    1.59    0.71
   4   7   1    1.53    1.01
  -4   7  -1    1.78    1.09
   4   7   1   -0.13    0.73
   4   7   1    0.26    0.58
   4   7   3   11.26    1.91
   4   7   3   12.37    2.04
  -4   7  -3   14.65    1.84
  -4   7  -3   11.12    2.05
   4   7   3    9.11    1.82
  -4   7  -3   13.20    2.21
   4   7   3   14.66    2.31
   4   7   3   12.22    2.15
   4   7   5    3.32    1.34
   4   7   5    1.20    0.86
   4   7   5    4.73    1.46
  -4   7  -5    2.40    1.17
   4   7   5    1.51    1.03
   4   7   5    1.66    1.07
  -4   7  -7   75.39    5.18
   4   7   7   75.52    5.36
   4   7   7   65.35    4.81
   4   7   7   76.51    4.64
   4  -7   9   27.00    2.50
  -4   7  -9   22.66    2.57
   4  -7   9   23.56    2.59
   4   7   9   25.70    2.87
   4   7   9   24.14    2.70
   4   7   9   28.75    2.64
   4  -7  11   25.56    2.04
   4   7  11   22.77    2.07
   4  -7  11   22.78    1.77
   4   7  11   22.20    1.73
  -4   8  12   42.96    2.94
   4   8 -12   44.18    2.45
   4   8 -12   42.15    2.82
  -4  -8  12   54.37    2.94
  -4   8  12   46.88    2.66
  -4   8  12   48.85    3.15
  -4   8  10    0.59    0.83
   4   8 -10    1.50    0.83
  -4  -8  10    1.35    0.84
   4   8 -10    0.24    0.76
  -4   8  10    0.83    1.07
  -4   8  10    0.62    0.94
  -4   8  10    0.41    0.94
  -4   8   8  198.24    8.56
  -4   8   8  189.58    8.62
  -4   8   8  189.70    7.33
   4   8  -8  195.11    7.44
  -4   8   8  193.62    8.43
  -4   8   8  201.46    8.99
  -4  -8   8  187.21    8.96
  -4   8   8  189.75    6.98
  -4   8   8  190.61    7.75
  -4   8   8  185.50    6.80
  -4   8   8  198.87    9.26
  -4   8   6  207.18    7.58
  -4   8   6  201.55    9.07
  -4   8   6  210.46    8.95
  -4   8   6  201.28    9.31
  -4   8   6  210.56    8.85
   4   8  -6  207.01    8.65
  -4   8   6  211.92    7.44
  -4   8   6  203.40    8.12
  -4   8   6  213.70    7.30
  -4   8   6  210.60    9.66
   4   8  -4   15.42    2.14
  -4   8   4   15.93    2.63
  -4   8   4   18.87    2.68
  -4   8   4   16.60    2.62
  -4   8   4   24.71    2.82
   4   8  -4   19.85    2.58
  -4   8   4   15.19    2.45
  -4   8   4   20.39    2.38
   4   8  -4   16.17    2.33
   4   8  -2   94.45    5.17
   4   8  -2  132.63    6.15
   4   8  -2  103.91    5.74
  -4   8   2  105.59    4.93
   4   8  -2  118.53    6.20
  -4   8   2  101.01    6.20
  -4   8   2  121.25    5.68
   4   8  -2  101.73    5.95
   4   8  -2  102.02    5.97
   4   8   0    6.32    1.43
   4   8   0    8.47    1.80
  -4   8   0    8.17    1.94
   4   8   0    7.50    1.66
  -4   8   0   13.53    1.96
   4   8   0    7.26    1.79
   4   8   0    7.39    1.63
   4   8   0    8.03    1.60
  -4   8   0    6.41    1.25
   4   8   2  204.46    8.00
   4   8   2  217.50    9.13
  -4   8  -2  203.48    7.27
  -4   8  -2  208.73    9.75
  -4   8  -2  224.26    8.27
   4   8   2  223.17    9.41
   4   8   2  211.26    9.18
   4   8   4   49.52    3.84
   4   8   4   46.76    4.03
  -4   8  -4   46.33    3.30
  -4   8  -4   45.53    3.99
  -4   8  -4   45.43    4.30
   4   8   4   49.63    4.17
   4   8   4   50.47    4.39
   4   8   6  495.59   13.36
  -4   8  -6  468.83   14.19
   4   8   6  473.10   14.69
   4   8   6  472.23   13.93
   4   8   6  458.40   14.19
   4  -8   8   19.88    2.08
   4  -8   8   20.18    2.18
  -4   8  -8   17.36    2.22
   4  -8   8   17.23    2.13
   4   8   8   19.32    2.46
   4   8   8   18.46    2.32
   4   8   8   18.26    2.13
   4  -8  10  249.14    6.99
   4   8  10  215.20    6.99
   4  -8  10  231.28    6.30
  -4   8 -10  196.20    6.24
   4   8  10  225.84    6.15
  -4  -9  11    3.56    0.77
   4   9 -11    3.68    0.70
  -4  -9  11    4.20    0.82
  -4  -9  11    4.12    0.85
  -4   9  11    3.79    0.96
  -4   9  11    5.21    1.12
  -4   9   9  218.03    8.33
   4   9  -9  229.98    7.05
  -4   9   9  220.82    8.44
  -4  -9   9  245.10    8.55
  -4   9   9  212.42    6.74
  -4   9   9  223.78    7.58
  -4   9   9  214.91    6.62
  -4   9   9  233.50    8.96
  -4   9   7    9.81    2.05
  -4   9   7   11.19    1.75
  -4   9   7   14.56    2.17
  -4   9   7   13.67    2.12
  -4  -9   7    9.61    2.13
  -4   9   7   11.66    2.12
  -4   9   7   13.76    1.76
  -4   9   7   10.70    1.55
  -4   9   7    9.68    2.00
  -4   9   7   11.50    2.23
  -4   9   5  177.99    8.49
  -4   9   5  179.13    8.27
  -4   9   5  176.58    6.76
  -4   9   5  176.64    8.57
  -4   9   5  173.04    6.49
  -4   9   5  178.17    6.44
  -4   9   5  163.91    6.76
   4   9  -5  166.81    7.61
  -4   9   3    6.92    1.55
   4   9  -3    3.93    1.29
   4   9  -3    3.99    1.34
   4   9  -3    2.59    1.19
   4   9  -1  544.10   14.78
  -4   9   1  558.50   16.75
   4   9  -1  517.37   15.84
   4   9  -1  534.86   15.85
  -4   9   1  585.04   14.82
  -4   9   1  517.19   13.48
   4   9   1   48.02    3.76
  -4   9  -1   52.86    4.72
   4   9   1   52.84    4.24
  -4   9  -1   58.68    4.04
   4   9   1   44.92    4.14
   4   9   1   54.35    4.44
  -4   9  -1   48.48    3.33
   4   9   3  175.83    7.31
  -4   9  -3  174.39    6.55
  -4   9  -3  177.78    8.61
   4   9   3  164.81    8.02
  -4   9  -5    1.38    0.77
  -4   9  -5   -0.12    1.00
   4   9   5    0.42    1.03
   4   9   5    1.72    1.01
   4   9   7   81.14    4.14
   4   9   7   76.83    4.60
   4  -9   7   79.42    4.25
  -4   9  -7   72.42    4.24
   4   9   9   -0.06    0.40
  -4   9  -9    0.44    0.45
   4   9   9    0.65    0.54
  -4   9  -9   -0.05    0.41
  -4  10   8   39.75    2.43
  -4  10   8   41.28    2.38
  -4  10   8   49.15    2.84
   4  10  -8   41.61    2.84
  -4 -10   8   50.38    3.38
  -4  10   6   82.16    3.92
  -4  10   6   81.11    3.78
  -4  10   6   87.90    4.26
   4  10  -6   76.06    4.40
  -4 -10   6   89.94    5.57
  -4  10   4   32.84    2.55
  -4  10   4   28.96    2.68
   4  10  -4   32.08    2.96
  -4  10   4   34.86    2.75
  -4  10   2   85.64    5.39
   4  10  -2   80.36    5.16
   4  10  -2   74.68    5.03
  -4  10   2   82.07    4.61
   4  10   0  107.27    5.46
  -4  10   0  112.97    6.51
   4  10   0  112.01    6.17
  -4  10   0  108.19    5.37
   4  10   0  105.78    5.92
  -4  10   0  104.99    4.84
   4  10   2   19.96    2.39
  -4  10  -2   24.28    2.91
   4  10   2   20.82    2.03
  -4  10  -2   15.97    2.06
   4  10   2   21.44    2.60
   4  10   2   19.07    2.58
  -4  10  -2   20.71    2.07
   4  10   4  220.87    7.58
  -4  10  -4  212.85    6.66
  -4  10  -4  197.52    8.06
   4  10   4  205.20    8.08
   4 -10   6   25.18    2.20
   4  10   6   28.95    2.28
  -4 -11   7  978.68   17.74
  -4 -11   7  979.28   17.25
  -4  11   7  850.21   16.39
  -4  11   7  760.35   15.64
   4  11  -7  750.37   16.47
  -4  11   5   62.95    3.15
  -4 -11   5   52.97    3.75
  -4  11   5   52.94    2.74
   4  11  -5   54.63    3.22
  -4  11   3  672.73   14.22
   4  11  -3  709.26   16.39
   4  11  -3  618.76   14.75
  -4  11   3  609.18   14.67
  -4  11   3  746.57   15.01
   4  11  -1    1.62    0.89
  -4  11   1    0.33    0.74
  -4  11  -1  196.55    7.70
   4  11   1  179.76    5.68
   4  11   1  196.27    7.35
   4  11   1  186.58    6.98
  -4  11  -3   11.21    1.26
   4  11   3   10.40    1.47
   4  11   3   10.62    1.50
   4 -11   5  210.56    6.01
   4  11   5  197.00    5.78
  -4  12   2    7.61    0.96
  -4  12   2    5.82    0.94
   4  12  -2    5.77    0.79
  -4  12   0   21.03    1.64
   4  12   0   26.21    2.07
  -5   0  15    0.28    0.72
  -5   0  15   -0.10    0.56
  -5   0  13    0.50    0.78
  -5   0  13    0.64    0.77
  -5   0  11    0.54    0.79
  -5   0  11    0.27    0.65
  -5   0   9   -0.07    0.59
  -5   0   9    0.46    0.67
  -5   0   7    0.64    0.50
  -5   0   7    3.58    0.78
   5   0  -5    0.42    0.28
  -5   0   5    0.04    0.25
  -5   0   3    1.21    0.43
   5   0  -3    0.16    0.24
  -5   0   3    0.27    0.26
  -5   0   3    0.44    0.26
  -5   0   3    1.19    0.49
  -5   0   1    0.32    0.40
  -5   0   1    0.30    0.28
   5   0  -1    0.99    0.37
  -5   0  -1    0.65    0.41
  -5   0  -1    0.24    0.26
   5   0   1    0.38    0.33
  -5   0  -3    0.21    0.26
   5   0   5    0.97    0.55
   5   0   7   -0.10    0.49
   5   0   7   -0.13    0.49
   5   0   7    0.34    0.57
   5   0   9    0.13    0.59
   5   0   9    0.58    0.85
   5   0   9    1.79    1.10
   5   0  11    0.12    0.72
   5   0  11    0.70    0.69
   5   0  11    0.11    0.65
  -5   0 -13    0.55    1.26
   5   0  13    0.21    0.51
  -5   1  16   -0.05    0.43
  -5  -1  16    0.07    0.55
  -5  -1  16   -0.07    0.42
  -5   1  16    0.28    0.40
  -5   1  14  128.70    5.32
  -5  -1  14  134.55    5.32
  -5  -1  14  127.15    6.05
  -5   1  14  126.30    6.07
  -5   1  14  141.96    6.71
  -5  -1  12   13.56    1.89
  -5   1  12   13.82    1.98
  -5   1  12   14.19    2.17
  -5   1  12   17.78    2.52
  -5  -1  10  199.51    6.78
  -5   1  10  207.62    7.04
  -5   1  10  189.17    8.32
  -5   1  10  188.46    8.04
   5   1 -10  187.91   10.48
  -5   1   8   76.21    3.52
   5   1  -8   66.58    5.43
  -5  -1   8   71.61    3.58
  -5   1   6   11.22    1.22
  -5  -1   6    9.11    1.13
   5   1  -6    7.39    1.93
   5   1  -4  797.11   14.92
  -5   1   4  772.49   14.65
   5  -1  -4  715.22   14.51
  -5   1   4  839.96   14.84
  -5   1   4  768.23   14.92
   5   1  -4  752.95   15.79
  -5  -1   4  709.50   14.74
  -5   1   2  916.03   16.61
  -5  -1   2  920.39   17.05
  -5   1   2  955.10   17.10
  -5   1   2  887.84   17.09
  -5  -1   2  925.35   17.52
  -5   1   2  919.77   17.36
  -5   1   0    7.53    0.85
  -5  -1   0    6.52    0.81
  -5   1   0   15.69    1.25
  -5  -1   0    6.40    0.74
  -5   1   0    6.84    0.86
   5   1   0    7.90    0.95
   5  -1   0   15.92    1.32
  -5  -1   0    6.81    1.01
   5   1   0    7.37    0.80
   5  -1   0    8.08    0.95
  -5  -1  -2  751.47   15.93
  -5   1  -2  795.20   15.56
  -5   1  -2  754.15   15.28
   5   1   2  814.30   16.19
   5   1   2  760.85   15.38
  -5   1  -4  764.80   16.14
  -5   1  -4  772.35   16.40
   5  -1   4  739.76   16.44
   5   1   4  792.67   16.51
   5  -1   6   69.60    4.00
   5  -1   6   73.23    4.18
   5  -1   6   68.93    4.21
   5   1   6   77.08    4.38
   5  -1   6   66.61    3.92
   5   1   6   74.94    4.18
  -5  -1  -6   81.46    4.40
   5   1   6   74.30    4.09
   5   1   6   71.58    4.37
   5  -1   6   67.43    4.35
   5   1   6   77.44    4.49
   5  -1   8   61.14    4.30
   5   1   8   58.08    3.94
   5  -1   8   58.02    4.31
   5   1   8   59.12    4.16
   5  -1   8   60.71    4.17
   5   1   8   57.44    4.06
   5   1   8   54.74    4.31
   5  -1   8   53.78    4.37
   5   1   8   61.70    4.04
   5  -1  10  132.76    6.83
   5  -1  10  130.47    6.03
   5   1  10  132.52    6.36
   5   1  10  130.75    6.33
   5  -1  10  138.62    6.41
   5  -1  12    5.55    1.11
   5   1  12    4.61    1.11
   5  -1  12    6.81    1.33
  -5   2  15    7.02    1.26
  -5  -2  15    7.19    1.33
  -5   2  15    5.97    1.24
  -5   2  15    5.87    1.10
  -5   2  15    7.96    1.46
  -5  -2  15    7.34    1.37
  -5  -2  13   53.59    3.50
  -5   2  13   54.75    3.62
  -5   2  13   56.93    4.17
  -5   2  13   58.90    4.38
   5   2 -11    4.72    3.15
   5   2 -11    1.48    1.00
  -5  -2  11    2.50    1.08
  -5   2  11    2.42    1.11
  -5   2  11    2.12    1.06
  -5   2  11    2.44    1.16
  -5   2   9  323.71    9.29
  -5   2   9  360.01   10.66
  -5   2   9  320.40   11.02
  -5   2   9  331.63   10.84
  -5  -2   9  350.00    9.70
   5   2  -9  325.82   13.43
  -5  -2   7  162.64    6.05
  -5   2   7  166.41    5.47
   5   2  -7  146.13    7.43
  -5  -2   7  159.24    5.57
   5   2  -5  797.68   16.18
  -5  -2   5  796.92   16.54
  -5   2   5  851.63   15.89
   5   2  -5  822.18   18.06
   5   2  -3  109.30    3.72
  -5   2   3  110.97    3.64
  -5  -2   3  118.81    4.28
  -5   2   3  109.70    3.35
  -5   2   3  107.79    3.88
   5  -2  -1 2121.68   36.61
  -5   2   1 2112.94   36.45
   5   2  -1 2113.38   35.67
   5   2  -1 2088.79   35.53
   5   2  -1 2141.76   36.16
  -5  -2   1 2065.20   36.21
  -5   2   1 2244.44   36.69
  -5  -2   1 2166.15   37.54
   5   2   1  586.79   11.78
  -5   2  -1  577.39   12.01
  -5   2  -1  552.79   11.99
  -5  -2  -1  565.64   12.82
  -5  -2  -3  628.61   15.11
  -5   2  -3  697.23   14.87
  -5   2  -3  683.18   14.72
   5   2   3  714.21   15.17
   5  -2   3  657.05   14.94
   5   2   3  680.16   14.67
   5  -2   5 1338.83   26.74
  -5   2  -5 1304.30   26.45
  -5   2  -5 1277.42   26.20
   5   2   7   14.97    2.14
   5  -2   7   24.83    2.79
   5  -2   7   18.25    2.19
   5   2   7   18.13    2.25
   5  -2   7   18.15    2.20
   5   2   7   15.69    2.28
   5  -2   7   15.13    2.21
  -5  -2  -7   19.21    2.67
   5   2   7   15.61    2.15
   5   2   7   11.94    1.80
   5   2   7   14.22    2.20
   5  -2   9  472.54   14.42
   5   2   9  460.73   13.87
   5  -2   9  447.00   13.45
   5   2   9  463.63   13.29
   5   2   9  467.10   13.35
   5  -2  11   10.74    1.88
   5   2  11   15.11    2.16
   5   2  11   11.30    1.81
   5   2  11   12.40    1.89
   5  -2  11   15.81    2.05
  -5  -2 -13  123.82    6.94
   5   2  13  130.22    4.74
   5  -2  13  132.29    4.79
   5   3 -14    9.72    1.86
  -5  -3  14    5.83    1.22
  -5   3  14    5.71    1.29
  -5   3  14    9.57    1.69
  -5   3  14    6.93    1.46
   5   3 -12  438.30   14.39
  -5  -3  12  446.21   12.63
  -5   3  12  451.96   12.22
  -5  -3  12  449.18   11.83
  -5   3  12  423.90   13.30
  -5   3  12  418.13   13.78
   5   3 -10   44.79    3.80
   5   3 -10   41.06    3.88
  -5  -3  10   42.17    3.22
   5   3 -10   41.30    5.30
  -5   3  10   43.12    3.25
  -5   3  10   43.60    3.69
  -5   3  10   42.94    3.79
  -5   3  10   50.56    4.23
   5   3  -8 2000.47   38.78
   5   3  -8 2162.23   43.39
  -5  -3   8 2051.74   37.65
  -5   3   8 1910.45   37.30
  -5   3   8 2021.89   39.62
  -5   3   8 1975.49   39.00
  -5   3   8 2014.12   37.48
  -5  -3   8 2069.31   38.99
  -5   3   8 2001.65   37.03
   5   3  -6 1033.27   22.52
  -5   3   6 1026.33   19.27
   5   3  -4 2271.42   41.11
  -5  -3   4 2236.79   41.15
  -5   3   4 2254.56   41.01
   5  -3  -2  295.20    7.76
   5   3  -2  355.82    8.65
   5   3  -2  328.73    7.47
   5   3  -2  319.70    7.74
  -5   3   2  323.68    7.88
  -5  -3   2  349.08    8.89
  -5   3   2  330.78    8.19
  -5   3   2  334.01    7.52
   5   3   0  812.32   15.83
  -5   3   0  862.62   16.59
  -5   3   0  891.29   16.56
  -5  -3   0  833.41   17.70
   5  -3   0  852.84   16.72
  -5   3   0  764.13   15.57
  -5   3   0  827.04   16.07
   5   3   0  803.90   16.25
  -5   3  -2  976.02   19.77
  -5  -3  -2  947.89   20.88
   5  -3   4   38.81    2.92
  -5  -3  -4   38.55    3.19
  -5   3  -4   36.12    2.78
  -5   3  -4   38.93    2.88
   5  -3   6   19.34    2.28
   5  -3   6   13.50    1.91
   5   3   6   17.02    2.18
   5  -3   6   16.81    2.19
   5  -3   6   14.34    2.08
   5   3   6   15.77    2.11
   5   3   6   14.18    2.20
  -5  -3  -6   26.64    2.98
  -5   3  -6   22.97    2.48
  -5   3  -6   16.03    2.08
   5  -3   8   64.69    4.73
  -5  -3  -8   69.60    5.27
   5   3   8   63.52    4.59
   5  -3   8   58.12    4.25
   5  -3   8   64.09    4.40
   5  -3  10   17.66    2.29
   5  -3  10   15.80    2.34
   5   3  10   18.51    2.56
   5   3  10   17.58    2.44
   5   3  12    1.09    0.64
  -5  -3 -12    0.78    1.55
   5  -3  12    1.49    0.63
  -5  -4  15    5.53    1.02
  -5   4  15    6.38    1.03
  -5   4  15    7.46    1.11
  -5  -4  13  564.28   13.37
  -5   4  13  548.65   13.70
  -5   4  13  545.46   15.04
  -5   4  13  555.43   14.38
  -5  -4  13  602.92   14.61
   5   4 -13  558.28   16.21
   5   4 -11   90.59    5.68
   5   4 -11   79.54    5.72
  -5  -4  11   92.14    5.28
  -5   4  11   81.97    5.32
  -5   4  11   88.56    5.13
  -5   4  11   83.51    4.74
  -5   4  11   87.90    5.74
  -5   4  11   86.33    5.52
   5   4  -9 1036.76   23.88
   5   4  -9 1019.53   24.76
  -5  -4   9 1032.24   23.81
  -5  -4   9 1120.19   22.94
  -5   4   9 1037.42   23.78
  -5   4   9 1022.45   23.93
  -5   4   9 1053.50   21.96
  -5  -4   9 1025.95   23.84
  -5   4   9 1049.16   22.22
  -5   4   9 1087.48   24.06
  -5   4   9 1032.50   21.68
  -5   4   9  970.74   22.24
  -5   4   9 1028.03   24.34
  -5   4   9 1007.02   23.79
   5   4  -7  934.52   20.69
  -5   4   7  901.91   19.24
  -5   4   7  902.04   20.59
  -5   4   7  932.68   20.80
   5   4  -7  908.35   21.18
  -5  -4   7  818.51   21.14
  -5  -4   7  940.58   21.04
  -5   4   7  913.73   19.19
  -5   4   7  842.62   20.54
  -5   4   7  972.24   21.32
  -5   4   7 1054.55   20.43
  -5   4   5  574.68   12.66
  -5  -4   5  555.14   13.75
   5   4  -5  585.17   13.19
   5   4  -3 2756.10   45.77
  -5   4   3 2842.76   46.20
   5   4  -3 2759.63   46.86
   5   4  -1 3768.30   60.67
  -5   4   1 3882.37   61.06
  -5  -4   1 3726.16   62.57
  -5   4   1 3408.83   60.48
  -5   4   1 3395.24   60.92
   5   4  -1 3522.80   61.25
   5   4   1  173.55    5.63
   5   4   1  207.55    6.16
  -5   4  -1  188.44    6.11
  -5   4  -1  199.74    6.48
  -5  -4  -1  188.25    7.07
  -5   4  -1  188.94    5.96
   5  -4   3  942.20   20.37
   5   4   3 1000.15   19.25
  -5   4  -3  883.73   19.86
  -5   4  -3  959.75   20.30
  -5  -4  -3  927.89   21.43
   5   4   5  669.54   16.38
   5  -4   5  688.37   17.02
   5  -4   5  750.36   17.89
   5   4   5  694.53   17.00
  -5   4  -5  710.11   17.50
  -5  -4  -5  679.77   18.22
  -5   4  -5  639.93   16.60
  -5   4  -5  635.69   16.57
   5  -4   7  448.60   13.13
   5  -4   7  446.47   13.10
   5   4   7  438.90   13.41
   5  -4   7  486.24   14.36
   5  -4   7  506.68   14.78
   5  -4   7  462.63   13.84
  -5  -4  -7  500.86   14.81
   5   4   7  456.53   13.83
   5   4   7  459.31   14.11
  -5   4  -7  412.58   13.21
  -5   4  -7  375.78   12.68
   5  -4   9    0.56    0.62
   5   4   9    0.74    0.81
   5   4   9    3.62    1.23
   5   4   9    2.16    1.16
   5  -4   9    1.83    1.02
   5  -4  11  210.48    7.95
   5   4  11  232.90    8.43
   5  -4  11  212.02    7.48
  -5   5  14   14.93    1.68
  -5   5  14   12.04    1.53
  -5   5  14   14.43    1.79
  -5  -5  14   14.56    1.58
  -5   5  12  346.53   10.66
  -5   5  12  339.83   11.49
  -5  -5  12  365.53   11.07
   5   5 -12  334.21   12.21
  -5   5  12  351.52   10.37
   5   5 -12  327.33   11.41
   5   5 -10  762.16   19.97
  -5   5  10  774.65   20.16
  -5   5  10  769.69   19.74
  -5   5  10  770.78   18.80
  -5   5  10  753.20   20.08
   5   5 -10  791.12   21.35
  -5  -5  10  813.05   20.06
  -5   5  10  791.86   18.40
  -5   5  10  798.92   20.29
   5   5  -8 1609.18   33.79
  -5   5   8 1592.02   33.81
  -5   5   8 1688.32   32.29
  -5   5   8 1689.33   34.21
   5   5  -8 1652.50   34.92
  -5  -5   8 1570.67   34.71
  -5  -5   8 1689.41   34.39
  -5   5   8 1697.31   32.23
  -5   5   8 1565.64   32.74
  -5   5   6  105.40    5.93
   5   5  -6   94.93    5.06
  -5  -5   6   97.37    5.24
  -5   5   6  102.19    4.67
  -5   5   6   90.48    4.39
  -5   5   6  111.03    5.18
  -5   5   6  102.28    5.53
  -5   5   6  112.10    4.99
  -5   5   6   97.25    4.45
  -5   5   6   99.85    5.34
  -5   5   4 1925.00   33.84
  -5  -5   4 1831.07   34.90
  -5   5   4 2029.06   34.81
  -5   5   4 1668.66   34.85
   5   5  -4 1751.57   34.21
   5   5  -2  555.58   12.21
  -5  -5   2  525.46   13.01
   5   5  -2  526.76   12.56
  -5   5   0  593.01   13.21
   5   5   0  624.53   13.50
  -5   5   0  594.27   13.53
  -5  -5   0  574.59   14.55
   5   5   0  546.25   13.23
   5   5   2    1.49    0.72
  -5   5  -2    2.16    0.98
   5  -5   2    1.59    0.69
  -5   5  -2    1.74    0.93
  -5   5  -2    1.39    0.67
  -5   5  -2    1.18    0.68
  -5   5  -4   20.75    2.65
   5   5   4   19.82    2.40
   5  -5   4   17.17    2.17
   5  -5   4   19.20    2.35
   5   5   4   22.50    2.29
  -5   5  -4   15.92    2.14
   5  -5   6   11.39    1.89
  -5   5  -6   12.48    2.21
   5  -5   6   16.03    2.40
   5   5   6   13.65    2.13
   5  -5   6   15.34    2.36
   5   5   6   18.94    2.64
  -5   5  -6   13.26    2.14
  -5   5  -6   12.94    2.12
   5   5   6   17.32    2.50
   5   5   6   15.45    2.29
   5   5   8   11.04    2.11
   5   5   8   11.69    2.10
   5   5   8   13.51    2.32
   5  -5   8   10.07    1.82
   5  -5   8    7.77    1.60
   5  -5  10  243.72    8.77
   5   5  10  229.55    8.88
   5  -5  10  225.39    8.03
   5   5  12    0.88    0.53
   5  -5  12    0.58    0.40
   5   5  12    0.18    0.40
  -5  -6  13  190.82    5.93
  -5   6  13  190.65    6.37
  -5   6  13  187.60    7.14
  -5   6  11   48.64    3.92
  -5   6  11   45.07    3.48
  -5   6  11   50.12    4.15
   5   6 -11   47.27    4.31
  -5  -6  11   50.98    3.91
  -5   6  11   48.47    3.64
  -5   6  11   46.59    4.12
   5   6 -11   44.89    3.86
  -5   6   9    0.15    0.69
  -5   6   9    0.78    0.98
  -5   6   9    0.43    0.84
  -5   6   9    0.11    0.78
   5   6  -9    0.84    1.02
  -5  -6   9    1.26    1.13
  -5   6   9    0.19    0.70
  -5   6   9   -0.12    1.30
  -5   6   9   -0.11    1.15
  -5   6   9    0.65    0.67
  -5   6   9    0.46    0.90
  -5   6   9    3.37    1.51
   5   6  -9    0.14    0.69
  -5   6   7  251.11   10.49
   5   6  -7  253.07    9.40
  -5   6   7  261.74    8.47
  -5   6   7  253.09    9.83
  -5   6   7  236.41    9.63
  -5   6   7  246.59    9.59
  -5  -6   7  228.89   10.42
  -5  -6   7  253.89    9.62
  -5   6   7  252.12    8.56
  -5   6   7  271.53    9.09
  -5   6   7  209.43    8.61
  -5   6   5   31.31    3.34
   5   6  -5   35.69    2.92
  -5   6   5   38.25    3.44
  -5   6   5   33.54    3.30
   5   6  -5   37.88    3.20
  -5   6   5   41.02    2.96
  -5  -6   5   35.34    3.12
  -5   6   5   33.74    2.80
  -5   6   5   36.39    3.09
  -5   6   5   44.03    3.18
  -5   6   5   35.02    3.08
   5   6  -3   56.04    3.39
  -5   6   3   49.71    3.97
   5   6  -3   55.91    3.61
  -5   6   3   55.49    3.91
  -5   6   3   48.38    3.87
   5   6  -3   53.61    3.71
  -5   6   3   54.41    3.22
  -5   6   3   49.74    3.43
  -5   6   3   48.73    3.72
  -5   6   3   53.69    3.43
   5   6  -1   35.18    2.70
   5   6  -1   33.79    2.75
   5   6  -1   36.39    3.14
   5   6  -1   39.02    3.03
  -5   6   1   36.50    2.80
   5   6  -1   33.36    2.97
  -5   6   1   44.37    2.98
   5   6  -1   36.30    3.12
   5   6   1  279.13    8.49
   5   6   1  273.17    9.33
  -5   6  -1  285.93    9.32
   5   6   1  232.01    7.95
  -5   6  -1  256.97    8.26
   5   6   1  228.57    8.85
   5   6   1  241.03    9.16
   5   6   3   34.07    2.88
  -5   6  -3   31.97    3.00
   5   6   3   35.60    3.37
  -5   6  -3   40.28    3.54
   5  -6   3   40.95    3.44
   5   6   3   38.69    3.35
   5   6   3   36.64    3.08
  -5   6  -3   38.72    3.35
   5   6   3   33.12    3.32
   5  -6   5  675.82   17.64
   5  -6   5  662.91   17.56
  -5   6  -5  611.44   17.12
  -5   6  -5  543.53   15.82
  -5   6  -5  546.75   15.92
   5   6   5  616.96   17.10
   5   6   7  400.21   13.30
  -5   6  -7  409.65   13.31
   5  -6   7  395.49   12.29
   5  -6   7  405.89   12.64
   5  -6   9  646.98   16.57
   5   6   9  611.21   16.61
   5   6   9  584.29   16.03
   5  -6   9  629.15   15.16
   5  -6   9  609.08   15.21
   5  -6  11   39.92    2.66
   5   6  11   40.33    2.84
   5  -6  11   35.25    2.36
   5   6  11   36.73    2.27
  -5   7  12   43.30    3.35
   5   7 -12   35.37    3.10
  -5  -7  12   45.09    3.13
  -5   7  12   41.58    2.87
  -5   7  12   40.31    3.28
  -5   7  10  342.30   11.56
  -5   7  10  331.91   11.73
  -5  -7  10  358.16   11.86
  -5   7  10  345.37   10.59
  -5   7  10  343.54   12.31
   5   7 -10  333.26   11.42
  -5   7   8   26.69    2.69
  -5   7   8   26.36    3.10
  -5   7   8   28.19    3.32
  -5   7   8   27.04    3.09
  -5   7   8   27.49    3.29
  -5  -7   8   28.82    3.63
  -5   7   8   24.89    2.45
  -5   7   8   24.77    2.82
  -5   7   8   23.11    2.30
  -5   7   8   24.87    3.34
   5   7  -8   22.95    2.80
  -5   7   6  229.75   10.14
  -5   7   6  233.60    7.97
  -5   7   6  244.10    9.75
  -5   7   6  229.70    9.73
  -5   7   6  230.24    9.27
   5   7  -6  230.79    9.02
  -5   7   6  239.97    8.31
  -5   7   6  220.88    8.31
  -5   7   6  244.65    8.71
  -5   7   6  194.61    8.32
  -5   7   6  226.83    8.28
   5   7  -4   19.13    2.23
  -5   7   4   23.18    3.03
   5   7  -4   20.97    2.46
  -5   7   4   18.49    2.56
  -5   7   4   20.12    2.75
   5   7  -4   21.75    2.62
  -5   7   4   20.69    2.25
  -5   7   4   20.08    2.56
  -5   7   4   21.96    2.40
   5   7  -4   25.49    2.77
   5   7  -2  834.11   19.64
  -5   7   2  784.88   17.58
   5   7  -2  876.50   20.21
   5   7  -2  749.00   18.40
   5   7  -2  819.54   18.96
   5   7  -2  834.67   20.21
   5   7   0  122.68    5.69
   5   7   0  123.69    5.78
   5   7   0  121.97    5.91
   5   7   0  133.95    6.65
  -5   7   0  132.40    5.85
  -5   7   0  149.58    6.12
   5   7   0  133.64    6.77
   5   7   0  129.82    6.61
   5   7   2   12.06    1.89
   5   7   2   11.59    2.00
  -5   7  -2   14.71    2.25
   5   7   2   10.55    2.00
  -5   7  -2   11.92    1.99
   5   7   2   10.20    1.96
   5   7   2   18.34    2.61
   5   7   4   13.39    2.13
  -5   7  -4   11.87    2.17
   5   7   4   14.97    2.21
   5   7   4   12.12    2.18
   5   7   4   13.83    2.37
   5   7   6  210.42    8.03
  -5   7  -6  203.92    8.87
   5   7   6  209.01    9.10
   5   7   6  204.11    8.82
   5   7   6  204.23    9.00
   5  -7   8    0.88    0.69
   5  -7   8    1.06    0.75
  -5   7  -8    3.24    1.25
   5  -7   8    1.36    0.83
   5   7   8    0.94    0.92
   5   7   8    1.12    1.02
   5   7   8    1.41    0.94
   5  -7  10   37.16    2.69
   5   7  10   32.30    2.65
  -5   7 -10   26.52    2.16
   5  -7  10   36.28    2.38
   5   7  10   30.74    2.18
  -5  -8  11    2.22    0.90
   5   8 -11    2.97    1.04
  -5  -8  11    1.47    0.65
  -5   8  11    1.44    0.98
  -5   8  11    2.46    1.10
  -5   8  11    2.51    1.02
  -5   8   9    1.62    1.03
  -5   8   9    1.35    0.96
  -5   8   9   -0.26    0.86
  -5   8   9    0.92    0.87
  -5  -8   9   -0.14    0.90
  -5   8   9    0.49    0.66
  -5   8   9    1.34    1.28
  -5   8   9    1.09    0.76
  -5   8   9    1.26    1.16
  -5   8   9    3.53    1.47
  -5   8   7  150.10    6.33
  -5   8   7  148.39    7.67
  -5   8   7  172.73    7.92
  -5   8   7  148.09    7.80
  -5   8   7  161.35    7.62
   5   8  -7  149.84    7.11
  -5  -8   7  156.67    8.77
  -5   8   7  150.45    6.05
  -5   8   7  160.56    7.00
  -5   8   7  163.82    8.46
  -5   8   5    3.46    1.26
  -5   8   5    4.58    1.65
  -5   8   5    4.99    1.36
  -5   8   5    3.95    1.51
   5   8  -5    4.88    1.36
  -5   8   5    4.70    1.70
  -5   8   5    3.68    1.46
   5   8  -3  148.65    7.19
  -5   8   3  141.09    7.49
  -5   8   3  151.08    6.52
   5   8  -3  138.65    6.99
   5   8  -3  135.80    7.00
   5   8  -1  122.52    6.16
   5   8  -1  143.18    6.51
  -5   8   1  158.45    8.13
   5   8  -1  172.65    7.05
  -5   8   1  175.81    6.98
   5   8  -1  143.61    7.30
   5   8  -1  155.70    7.42
  -5   8   1  142.51    5.77
   5   8   1  327.23   11.62
   5   8   1  305.53   10.20
  -5   8  -1  337.50   10.39
   5   8   1  330.19   11.91
   5   8   1  315.73   11.65
   5   8   3   98.18    5.34
   5   8   3   97.20    5.90
  -5   8  -3   90.34    6.22
   5   8   3   99.49    6.21
   5   8   3  104.84    6.30
  -5   8  -3   98.68    5.82
   5   8   5   50.95    3.77
  -5   8  -5   37.24    3.69
   5   8   5   46.82    3.93
   5   8   5   42.15    3.80
   5   8   5   46.52    4.08
   5   8   7  235.97    7.91
   5  -8   7  229.93    8.26
  -5   8  -7  222.19    8.48
   5  -8   7  243.84    8.60
   5   8   7  228.12    8.91
   5   8   7  217.86    8.41
   5   8   7  225.65    8.52
   5  -8   9  191.02    6.32
   5   8   9  169.42    6.31
   5  -8   9  184.14    5.73
   5   8   9  178.88    5.57
  -5  -9  10   26.88    2.39
  -5  -9  10   23.31    2.08
  -5   9  10   22.34    2.35
  -5   9  10   19.80    2.06
  -5   9  10   22.67    2.42
  -5   9   8  301.74    9.13
  -5   9   8  328.86   11.01
  -5   9   8  326.15   10.53
  -5   9   8  329.74   10.68
  -5   9   8  309.97   10.83
  -5  -9   8  339.65   11.42
  -5   9   8  292.71    8.54
  -5   9   8  311.81    9.68
  -5   9   8  333.59   11.48
  -5   9   6   47.01    4.27
  -5   9   6   40.08    3.82
  -5   9   6   43.16    3.18
  -5   9   6   48.40    3.91
  -5   9   6   42.83    2.98
  -5   9   6   39.77    3.47
  -5   9   6   39.56    3.12
  -5  -9   6   41.69    4.61
  -5   9   4  199.24    7.67
   5   9  -4  183.14    8.18
   5   9  -4  210.99    8.80
   5   9  -2   99.93    5.48
   5   9  -2  113.91    6.16
  -5   9   2  110.43    6.48
  -5   9   2  114.57    5.68
   5   9  -2  107.03    6.24
   5   9  -2  105.63    6.26
   5   9   0  185.49    7.61
  -5   9   0  190.33    9.10
   5   9   0  193.22    8.58
   5   9   0  192.76    8.74
  -5   9   0  206.31    7.78
   5   9   0  192.10    8.60
  -5   9   0  187.52    6.83
   5   9   2   15.31    2.19
   5   9   2   17.49    2.52
  -5   9  -2   14.71    2.51
   5   9   2   14.95    2.23
   5   9   2   15.95    2.52
   5   9   4  240.92    8.45
  -5   9  -4  227.02    9.38
   5   9   4  239.11    9.56
  -5   9  -4  233.20    8.76
   5  -9   6   37.57    3.00
  -5   9  -6   35.80    2.98
   5   9   6   29.79    2.84
   5   9   6   37.57    2.89
   5  -9   8   58.74    2.90
  -5   9  -8   48.84    2.86
   5   9   8   56.67    2.76
  -5   9  -8   48.52    2.68
  -5 -10   9  226.75    6.78
  -5 -10   9  214.69    6.38
  -5 -10   7   18.49    2.43
  -5 -10   7   21.96    2.15
   5  10  -7   18.98    2.11
  -5  10   7   18.68    1.89
   5  10  -5  279.21    9.13
  -5  10   5  256.94    8.36
  -5 -10   5  266.60   11.02
   5  10  -3   50.98    3.93
  -5  10   3   49.59    3.51
   5  10  -3   51.45    4.05
  -5  10   1  418.22   13.36
   5  10  -1  423.95   13.06
  -5  10   1  414.00   11.72
   5  10  -1  428.29   13.16
   5  10   1   34.34    3.03
  -5  10  -1   36.32    3.60
  -5  10  -1   35.49    2.92
   5  10   1   33.62    3.38
   5  10   1   29.16    2.96
  -5  10  -1   31.14    2.48
   5  10   3  346.48    9.90
  -5  10  -3  337.35   11.16
  -5  10  -3  310.68    9.46
   5  10   3  333.16   10.93
   5 -10   5   11.54    1.54
   5  10   5    9.91    1.44
   5  10   5   11.41    1.67
  -5  10  -5   11.40    1.52
   5  11  -6    1.30    0.69
  -5  11   6    1.11    0.59
  -5 -11   6    1.24    0.73
  -5  11   4   17.75    1.69
  -5 -11   4   20.08    2.54
   5  11  -4   16.94    1.77
  -5  11   4   15.99    1.72
   5  11  -2    0.30    0.63
  -5  11   2    0.38    0.71
  -5  11   0    1.33    0.80
  -5  11   0    1.50    0.85
   5  11   0    2.80    1.00
   5  11   0    1.25    0.72
  -5  11  -2   19.82    2.17
   5  11   2   18.22    1.97
   5 -11   4   17.83    1.55
   5  11   4   16.92    1.56
  -6   0  16   30.78    2.06
  -6   0  16   27.94    2.20
  -6   0  14  115.88    5.07
  -6   0  14  117.33    5.82
  -6   0  12    3.54    1.29
  -6   0  12    4.39    1.30
  -6   0  12    6.31    1.56
  -6   0  10  240.05    7.68
  -6   0  10  239.97    9.00
  -6   0  10  232.47    9.22
  -6   0   8 1079.46   21.07
  -6   0   6  117.02    4.30
   6   0  -6  103.08    4.21
  -6   0   6  105.95    4.19
  -6   0   6  118.51    4.21
  -6   0   4  268.53    6.89
   6   0  -4  251.11    6.76
  -6   0   4  259.33    6.28
  -6   0   4  272.86    6.90
  -6   0   2 1565.81   27.12
  -6   0   2 1472.08   26.89
  -6   0   0  897.05   16.76
  -6   0   0  811.30   16.35
   6   0   0  865.22   17.06
  -6   0   0  844.82   16.80
   6   0   0  855.93   16.52
  -6   0  -2 2301.66   41.27
   6   0   2 2412.83   42.21
   6   0   4 1684.94   32.43
   6   0   4 1759.70   32.92
   6   0   6  982.11   21.30
   6   0   6  955.46   22.42
   6   0   6 1005.89   21.54
   6   0   8 1262.90   27.19
   6   0   8 1237.90   25.83
   6   0   8 1217.92   27.92
   6   0  10  463.49   13.76
   6   0  10  465.09   13.07
  -6   0 -12  264.30   11.13
   6   0  12  364.20    9.48
  -6  -1  15  102.88    4.20
  -6   1  15   97.89    4.17
  -6  -1  15   96.88    4.78
  -6   1  15   90.62    4.81
  -6   1  15  110.29    5.29
  -6  -1  15  109.37    5.31
  -6   1  13   15.83    2.08
  -6  -1  13   18.37    2.14
  -6  -1  13   17.00    2.32
  -6   1  13   15.06    2.29
  -6   1  13   20.14    2.66
  -6  -1  11  582.89   14.34
  -6   1  11  603.77   14.59
  -6   1  11  604.65   16.05
  -6   1  11  561.94   16.29
  -6   1   9  325.39    9.21
  -6   1   9  358.75   10.55
  -6   1   9  323.40   10.71
  -6   1   9  333.35   11.11
  -6  -1   9  349.54    9.74
  -6  -1   7  455.73   11.13
  -6   1   7  495.53   11.16
  -6  -1   7  478.97   11.20
   6   1  -5   26.90    1.91
   6  -1  -5   25.27    1.80
  -6   1   5   23.43    1.73
  -6   1   5   25.35    1.82
  -6   1   5   21.59    1.70
  -6  -1   5   26.92    1.80
  -6   1   3  857.48   16.06
  -6  -1   3  815.96   16.36
  -6   1   3  878.49   16.45
   6   1  -3  851.16   16.46
  -6  -1   3  816.14   16.79
  -6   1   3  847.88   16.62
  -6   1   1   99.22    3.68
  -6  -1   1   99.39    3.61
  -6   1   1   97.45    3.66
  -6  -1   1  103.26    4.05
   6  -1  -1   90.02    3.54
  -6   1   1   89.60    3.81
   6  -1  -1   94.48    3.61
  -6  -1  -1 2074.26   37.92
  -6  -1  -1 2153.20   37.05
  -6   1  -1 2081.68   36.91
   6   1   1 2115.36   37.81
   6  -1   1 2037.77   37.74
   6   1   1 2186.08   36.66
   6  -1   1 2165.29   37.48
  -6  -1  -3 1298.69   26.50
  -6   1  -3 1367.59   25.91
  -6   1  -3 1329.87   25.55
   6   1   3 1360.14   25.85
   6  -1   5   45.72    3.26
   6  -1   5   55.24    3.68
   6   1   5   46.78    3.25
   6   1   5   44.16    3.07
   6   1   5   44.66    3.40
   6  -1   5   41.21    3.14
   6  -1   5   42.83    3.12
   6  -1   5   46.05    3.12
   6   1   5   47.25    3.24
   6  -1   7   34.94    3.12
   6  -1   7   25.36    2.69
   6   1   7   26.35    2.89
   6  -1   7   28.78    3.00
   6  -1   7   25.78    2.76
   6   1   7   25.83    2.67
   6   1   7   28.04    3.00
   6  -1   7   32.69    3.34
   6  -1   9   52.53    4.28
   6   1   9   43.30    3.75
   6   1   9   50.89    3.75
   6  -1   9   51.68    3.82
   6   1   9   48.53    3.71
   6  -1  11   60.25    4.11
   6   1  11   53.58    3.58
   6  -1  11   58.33    3.72
  -6  -1 -13   40.83    3.42
   6  -1  13   50.71    2.52
  -6  -2  16    5.12    0.95
  -6  -2  16    8.20    1.18
  -6   2  16    5.91    0.98
  -6   2  16    5.63    0.91
  -6   2  14   48.13    3.72
  -6  -2  14   47.97    3.10
  -6   2  14   44.84    3.06
  -6  -2  14   41.34    3.32
  -6   2  14   39.12    3.36
   6   2 -12   48.74    4.29
  -6  -2  12   46.75    3.35
  -6   2  12   46.26    3.44
  -6   2  12   36.75    3.53
  -6   2  12   46.97    4.11
  -6   2  10  521.99   13.08
  -6   2  10  519.31   14.36
  -6   2  10  519.31   15.45
  -6   2  10  492.50   14.73
   6   2 -10  501.67   17.80
  -6  -2  10  510.21   13.28
   6   2  -8   25.35    2.49
  -6   2   8   28.55    2.31
  -6   2   8   33.40    2.81
  -6   2   8   34.81    2.55
  -6   2   8   27.36    2.70
  -6   2   8   29.39    2.88
   6   2  -8   23.90    3.56
  -6  -2   8   30.79    2.46
  -6   2   6  889.33   17.27
   6   2  -6  901.02   19.89
  -6  -2   6  859.73   17.19
  -6   2   4   77.65    3.45
   6   2  -4   68.96    3.25
  -6  -2   4   72.96    3.66
  -6   2   2 1058.48   19.88
  -6  -2   2 1026.82   19.71
   6   2  -2 1036.42   19.61
  -6   2   2 1056.37   19.82
  -6   2   2 1075.92   20.01
  -6  -2   2 1080.11   20.89
  -6   2   2 1003.04   18.83
  -6   2   0  321.48    8.12
   6   2   0  329.57    7.82
   6  -2   0  346.19    8.56
   6   2   0  315.55    8.26
  -6  -2   0  334.44    8.13
  -6   2   0  347.54    8.36
  -6  -2   0  318.15    9.01
   6  -2   0  290.04    8.11
  -6  -2  -2  946.48   20.67
  -6   2  -2 1003.47   19.84
  -6   2  -2  977.59   19.72
   6   2   2 1006.28   20.24
   6   2   2  977.34   19.50
  -6  -2  -4  275.34    9.55
  -6   2  -4  291.55    8.85
  -6   2  -4  293.38    8.85
   6  -2   4  285.67    9.10
   6   2   4  310.51    9.17
   6   2   6 1399.61   30.49
   6  -2   6 1435.72   30.43
   6  -2   6 1498.97   31.10
  -6  -2  -6 1704.72   30.94
   6  -2   6 1468.52   30.26
   6  -2   6 1547.66   30.72
   6   2   6 1578.63   30.46
  -6  -2  -6 1559.67   32.45
   6  -2   6 1531.77   31.65
   6   2   6 1513.43   31.01
  -6   2  -6 1327.19   29.63
   6  -2   8  100.65    5.61
   6   2   8  107.10    5.62
   6  -2   8  103.79    6.07
   6   2   8  104.10    5.89
   6  -2  10  327.80   11.29
   6   2  10  327.26   10.96
   6  -2  10  340.42   10.66
   6   2  12    1.22    0.66
  -6  -2 -12    0.34    1.29
   6  -2  12    0.65    0.55
  -6   3  15   37.17    2.55
  -6  -3  15   36.37    2.26
  -6   3  15   34.63    2.36
  -6  -3  15   35.48    2.58
  -6  -3  15   39.05    2.82
  -6  -3  13  316.11    9.17
  -6   3  13  304.22    9.32
  -6   3  13  281.33   10.19
  -6   3  13  307.70   10.95
   6   3 -13  310.45   11.42
   6   3 -11    2.26    1.02
   6   3 -11    0.79    0.93
  -6   3  11    3.72    1.41
  -6   3  11    0.50    0.88
  -6   3  11    3.51    1.38
  -6   3  11    1.89    1.25
   6   3  -9 1245.09   27.41
   6   3  -9 1238.58   28.09
  -6  -3   9 1322.24   26.28
  -6   3   9 1310.77   25.84
  -6   3   9 1251.85   27.53
  -6   3   9 1292.75   28.56
  -6   3   9 1270.68   26.02
  -6   3   9 1283.14   28.01
  -6  -3   7  705.14   16.52
  -6   3   7  763.84   15.71
  -6   3   5  969.57   18.14
  -6   3   5  974.03   18.63
   6   3  -3 1197.04   23.43
   6   3  -3 1126.15   22.35
  -6   3   3 1211.80   22.50
  -6  -3   3 1225.33   23.82
  -6   3   3 1222.88   22.06
  -6   3   3 1159.26   22.97
   6  -3  -1 2652.75   45.43
   6   3  -1 2662.50   45.71
  -6   3   1 2610.73   45.11
   6   3  -1 2626.42   44.25
  -6   3   1 2727.34   45.40
  -6  -3   1 2633.96   46.76
   6   3   1 1451.66   27.34
  -6   3  -1 1562.99   27.78
  -6   3  -1 1483.56   27.80
  -6  -3  -1 1368.27   28.93
   6  -3   3 1673.96   32.15
  -6  -3  -3 1646.24   33.01
  -6   3  -3 1653.35   31.64
  -6   3  -3 1629.38   31.62
   6  -3   5  547.51   14.70
   6  -3   5  527.54   14.20
   6   3   5  520.51   13.80
   6  -3   5  497.31   13.99
   6   3   5  534.07   14.17
   6  -3   5  522.66   13.58
   6  -3   5  522.46   13.92
   6   3   5  546.61   13.95
  -6  -3  -5  563.23   15.44
  -6   3  -5  450.01   13.28
  -6   3  -5  496.78   13.68
   6   3   7  121.56    6.44
   6  -3   7  134.28    6.86
  -6  -3  -7  138.79    6.97
   6   3   7  140.31    6.84
   6  -3   7  127.09    6.21
   6  -3   7  133.01    6.38
  -6  -3  -7  124.39    7.36
   6  -3   9  571.64   15.58
   6  -3   9  613.01   16.88
   6   3   9  574.36   16.20
   6  -3  11   66.56    4.20
   6   3  11   76.79    4.47
   6  -3  11   75.04    4.09
  -6  -4  14   41.23    2.65
  -6   4  14   39.16    2.74
  -6   4  14   39.87    2.89
   6   4 -14   40.99    3.47
   6   4 -12    7.42    1.70
   6   4 -12    7.55    1.87
  -6   4  12    8.87    1.75
  -6  -4  12    8.01    1.62
  -6   4  12    9.14    1.79
  -6   4  12    8.69    1.85
   6   4 -10   83.50    5.37
   6   4 -10   75.24    5.48
  -6  -4  10   86.35    4.79
  -6   4  10   85.10    4.69
  -6   4  10   79.59    5.46
  -6   4  10   86.08    5.41
   6   4  -8   69.83    4.50
   6   4  -8   63.78    4.56
  -6  -4   8   64.80    3.98
  -6  -4   8   66.07    4.43
  -6   4   8   63.17    3.78
  -6   4   8   52.99    4.02
  -6   4   8   65.60    4.42
  -6   4   8   69.03    4.73
  -6   4   8   68.65    4.13
  -6   4   8   79.10    4.82
  -6   4   8   63.51    4.32
  -6  -4   6    0.60    0.47
  -6   4   6    0.68    0.59
  -6   4   6    0.69    0.62
  -6  -4   4    7.15    1.34
  -6   4   4    7.32    1.09
  -6   4   4    9.24    1.34
  -6   4   4    7.88    1.27
   6   4  -4    6.80    1.24
   6   4  -2  802.27   17.49
  -6   4   2  788.76   17.34
  -6   4   2  820.84   16.88
   6   4   0  112.91    4.35
  -6   4   0  115.45    4.51
  -6   4   0  107.36    4.53
  -6  -4   0  103.32    5.22
   6  -4   2   45.63    3.22
  -6   4  -2   30.90    2.54
  -6   4  -2   40.34    2.90
  -6  -4  -2   33.72    3.18
   6   4   4  174.44    6.74
   6  -4   4  161.42    6.93
   6   4   4  154.93    6.63
   6   4   4  159.74    6.73
  -6   4  -4  145.32    6.48
  -6   4  -4  138.12    6.44
  -6  -4  -4  148.07    7.31
   6  -4   6   37.31    3.35
   6  -4   6   39.04    3.34
   6   4   6   34.20    3.38
   6  -4   6   37.14    3.48
   6  -4   6   36.39    3.46
   6   4   6   37.51    3.46
   6   4   6   33.22    3.51
  -6   4  -6   32.41    3.17
  -6   4  -6   36.00    3.35
  -6  -4  -6   37.25    3.98
   6  -4   8   52.69    4.27
   6   4   8   56.28    4.56
   6   4   8   57.15    4.40
   6   4   8   60.79    4.60
   6  -4   8   55.84    4.02
   6  -4   8   55.45    4.08
   6  -4  10    3.54    1.06
   6  -4  10    3.89    1.15
   6   4  10    4.31    1.35
   6   4  12    0.59    0.46
   6  -4  12    0.49    0.44
  -6   5  15  110.20    3.68
   6   5 -15  112.30    4.45
  -6   5  13    5.68    1.29
  -6  -5  13    5.61    1.16
   6   5 -13    6.26    1.56
  -6   5  13    4.16    1.48
  -6  -5  13    4.56    1.13
  -6   5  13    3.89    1.20
  -6   5  13    4.94    1.36
   6   5 -11   48.64    4.09
  -6  -5  11   50.79    3.94
   6   5 -11   41.71    4.17
  -6   5  11   44.87    3.57
  -6   5  11   46.81    4.04
  -6   5  11   44.04    3.55
  -6   5  11   51.58    4.27
  -6   5  11   49.11    4.02
  -6   5   9  129.46    7.24
   6   5  -9  135.64    6.86
   6   5  -9  150.77    7.74
  -6  -5   9  133.93    7.03
  -6  -5   9  140.47    6.40
  -6   5   9  127.74    6.02
  -6   5   9  139.23    7.08
  -6   5   9  143.37    7.14
  -6   5   9  130.35    6.03
  -6   5   9  130.42    6.31
  -6   5   9  144.79    7.24
   6   5  -7  250.09    9.08
  -6   5   7  249.51    9.99
  -6   5   7  242.70    9.22
  -6   5   7  241.03    9.08
  -6  -5   7  225.31    9.80
  -6  -5   7  258.05    9.43
  -6   5   7  241.14    8.01
  -6   5   7  257.65    8.91
  -6   5   7  234.46    9.29
  -6   5   7  255.97    9.51
  -6   5   7  266.17    8.73
  -6   5   5   66.95    4.60
   6   5  -5   56.10    3.58
  -6   5   5   55.88    3.85
  -6   5   5   48.45    3.71
   6   5  -5   48.72    3.48
  -6   5   5   52.58    3.18
  -6   5   5   55.93    3.62
  -6   5   5   50.87    3.70
  -6   5   5   55.42    3.58
  -6   5   5   59.26    3.58
  -6  -5   3 1121.73   24.84
  -6   5   3 1284.15   23.36
  -6   5   3 1092.72   24.11
   6   5  -3 1279.65   24.68
   6   5  -1  124.42    4.93
   6   5  -1  110.88    4.98
  -6   5  -1  228.51    7.63
  -6  -5  -1  216.41    8.54
   6   5   1  206.64    7.79
   6   5   1  199.83    7.71
   6  -5   3  357.76   10.86
   6  -5   3  334.42   11.01
   6   5   3  326.11   10.79
  -6   5  -3  294.27    9.83
  -6   5  -3  307.56   10.15
  -6  -5  -3  334.65   11.70
   6   5   5  374.83   11.49
   6  -5   5  395.42   12.53
   6   5   5  369.40   12.14
   6   5   5  371.39   11.88
  -6   5  -5  385.34   12.30
   6   5   5  363.22   11.73
  -6   5  -5  305.25   10.97
  -6   5  -5  318.39   11.24
   6   5   7  140.44    7.50
   6   5   7  167.77    7.97
   6   5   7  149.21    7.38
   6  -5   7  150.47    7.08
   6  -5   7  154.06    6.96
  -6   5  -7  152.68    7.29
   6   5   9   63.47    4.46
   6   5   9   75.26    4.96
   6  -5   9   68.35    4.13
   6  -5   9   66.14    4.19
   6   5  11  118.20    5.13
   6  -5  11  125.86    4.71
  -6  -6  14   59.53    2.62
  -6   6  14   56.72    2.81
  -6   6  14   56.31    3.03
   6   6 -14   58.41    3.37
  -6  -6  14   65.53    2.96
  -6   6  12   10.63    1.77
  -6   6  12   10.38    1.67
  -6  -6  12   11.59    1.79
  -6   6  12   11.09    1.90
  -6   6  12   10.98    1.77
  -6   6  12    9.80    1.81
   6   6 -12   13.99    2.04
  -6   6  10    7.34    1.70
  -6   6  10    9.88    1.97
  -6  -6  10    7.52    1.78
   6   6 -10    6.61    1.84
  -6   6  10    7.59    1.95
  -6   6  10    6.43    1.58
  -6   6  10    9.92    2.05
  -6   6  10    6.39    1.86
   6   6 -10    7.41    1.69
  -6   6   8   15.14    2.71
   6   6  -8   17.04    2.45
  -6   6   8   13.82    2.00
  -6   6   8   16.69    2.63
  -6   6   8   16.98    2.46
  -6  -6   8   16.88    2.87
  -6   6   8   15.22    2.20
  -6   6   8   16.19    2.47
  -6   6   8   16.03    2.30
  -6   6   6    2.04    1.19
  -6   6   6    3.29    1.40
  -6   6   6    3.48    1.21
   6   6  -6    4.19    1.18
  -6   6   6    5.07    1.20
  -6   6   6    3.39    1.52
  -6   6   6    4.36    1.33
  -6   6   6    2.91    1.18
  -6   6   4   31.56    3.31
   6   6  -4   32.25    2.87
  -6   6   4   34.30    3.27
  -6   6   4   30.50    3.18
   6   6  -4   31.19    2.98
  -6   6   4   35.14    3.08
  -6   6   4   40.37    3.09
  -6   6   4   29.49    2.98
   6   6  -2  271.84    8.35
   6   6  -2  240.55    8.52
   6   6  -2  269.31    9.52
   6   6  -2  265.62    9.10
  -6   6   2  260.78    8.30
  -6   6   2  284.05    8.73
   6   6  -2  253.85    9.23
  -6   6   2  278.34    8.57
   6   6   0    4.22    1.11
   6   6   0   14.02    1.83
   6   6   0   12.56    2.02
  -6   6   0    5.08    1.27
   6   6   0    7.51    1.53
  -6   6  -2   21.49    2.44
   6   6   2   21.56    2.66
  -6   6  -2   28.90    3.18
   6   6   2   27.09    2.68
   6   6   2   24.95    2.91
   6  -6   4   39.69    3.65
   6   6   4   35.37    3.46
  -6   6  -4   34.42    3.21
  -6   6  -4   31.16    3.14
   6   6   6    7.57    1.85
   6   6   6    8.22    1.79
   6  -6   6    8.06    1.72
  -6   6  -6    7.28    1.82
   6   6   8    2.26    1.08
   6  -6   8    2.18    0.89
  -6   6  -8    2.03    1.01
   6  -6   8    1.21    0.84
   6   6   8    1.50    0.96
   6   6   8    2.49    1.17
   6   6   8    2.46    1.08
   6  -6  10  165.66    6.23
   6   6  10  165.16    6.50
  -6  -7  13    0.54    0.44
   6   7 -13    0.62    0.66
  -6  -7  13    0.32    0.51
  -6   7  13    0.78    0.68
  -6   7  13    0.07    0.53
  -6   7  11   57.74    4.02
  -6   7  11   52.57    4.01
  -6  -7  11   59.49    4.00
  -6   7  11   55.03    3.60
  -6   7  11   48.96    3.98
   6   7 -11   52.85    3.90
  -6   7   9    7.36    1.76
  -6   7   9    6.83    1.50
  -6   7   9    9.18    1.91
  -6  -7   9    5.94    1.73
  -6   7   9    8.04    1.93
  -6   7   9    4.67    1.53
  -6   7   9    7.07    1.83
  -6   7   9    6.00    1.81
   6   7  -9    6.50    1.56
  -6   7   7   76.62    5.76
  -6   7   7   75.49    4.39
  -6   7   7   84.64    5.63
  -6   7   7   81.56    5.59
  -6   7   7   80.88    5.33
   6   7  -7   77.44    5.00
  -6  -7   7   76.83    6.14
  -6   7   7   83.29    4.79
  -6   7   7   81.09    5.00
  -6   7   7   82.59    4.80
  -6   7   5   40.05    4.12
   6   7  -5   37.46    3.35
  -6   7   5   36.27    3.67
  -6   7   5   35.08    3.68
   6   7  -5   37.67    3.53
  -6   7   5   31.63    2.82
  -6   7   5   36.98    3.43
  -6   7   5   40.71    3.35
  -6   7   3   55.82    4.62
  -6   7   3   55.10    4.45
   6   7  -3   58.01    4.15
   6   7  -3   65.54    4.55
  -6   7   3   62.48    3.83
  -6   7   3   67.01    4.11
   6   7  -1   44.89    3.55
   6   7  -1   50.45    4.18
   6   7  -1   42.45    3.34
   6   7  -1   45.65    3.95
   6   7  -1   44.38    3.81
  -6   7   1   47.80    3.58
  -6   7   1   52.04    3.59
   6   7   1  305.33   10.97
   6   7   1  326.64   11.20
  -6   7  -1  329.17   11.04
   6   7   1  341.32   10.32
   6   7   1  300.27   11.29
   6   7   1  288.96   10.96
   6   7   3  152.92    7.40
   6   7   3  164.00    8.10
   6   7   3  163.78    8.16
  -6   7  -3  178.27    8.07
   6   7   5   20.82    2.48
  -6   7  -5   15.90    2.54
   6   7   5   19.69    2.77
   6   7   5   21.88    2.87
   6   7   5   20.13    2.88
   6   7   7    2.65    1.09
   6  -7   7    5.91    1.41
  -6   7  -7    5.96    1.65
   6   7   7    5.00    1.48
   6   7   7    4.25    1.40
   6   7   7    6.61    1.64
   6  -7   9    0.62    0.58
   6   7   9    0.54    0.71
   6  -7   9    0.58    0.52
  -6   7  -9    0.08    0.58
   6   7   9   -0.19    0.66
  -6  -8  12    0.56    0.49
  -6   8  12   -0.06    0.67
  -6  -8  12    0.05    0.50
  -6   8  12    0.52    0.66
  -6  -8  10   44.76    3.50
  -6  -8  10   40.66    3.07
  -6   8  10   41.80    3.55
  -6   8  10   38.22    3.29
  -6   8  10   40.17    3.10
  -6   8  10   40.62    3.65
  -6   8   8   79.78    5.42
  -6   8   8   87.61    5.40
  -6   8   8   65.73    4.05
  -6   8   8   76.25    5.28
  -6   8   8   85.90    5.40
   6   8  -8   69.85    4.56
  -6  -8   8   81.45    5.85
  -6   8   8   79.69    4.72
  -6   8   8   74.74    4.61
  -6   8   8   82.99    5.81
  -6   8   6   60.54    5.08
  -6   8   6   58.01    4.74
  -6   8   6   57.33    3.68
  -6   8   6   54.78    4.68
  -6   8   6   58.58    4.52
   6   8  -6   57.04    4.37
  -6   8   6   58.06    3.99
  -6   8   6   55.94    4.03
   6   8  -4   91.08    5.63
  -6   8   4   95.50    5.16
   6   8  -4   82.76    5.28
   6   8  -2   94.60    5.69
   6   8  -2   86.84    5.41
  -6   8   2   86.41    5.89
   6   8  -2   88.02    5.62
   6   8   0  436.43   13.79
   6   8   0  401.67   12.07
  -6   8   0  384.32   12.03
   6   8   0  434.36   14.13
   6   8   0  416.49   13.77
  -6   8   0  477.02   12.63
   6   8   2   24.20    2.97
  -6   8  -2   28.35    3.12
   6   8   2   19.53    2.44
   6   8   2   23.59    3.05
   6   8   2   19.42    2.79
   6   8   4  557.47   14.52
  -6   8  -4  540.34   15.51
   6   8   4  519.87   15.28
  -6   8  -4  520.11   16.10
   6   8   4  589.16   16.12
   6   8   4  570.60   16.38
   6   8   4  553.95   16.45
   6   8   6  290.31    9.03
   6  -8   6  303.78    9.86
  -6   8  -6  269.86    9.78
   6  -8   6  310.14    9.97
   6   8   6  287.49   10.02
   6   8   6  297.14   10.42
   6   8   8  391.59    9.39
   6  -8   8  407.67   10.00
  -6   8  -8  341.68    9.78
   6  -8   8  410.86   10.44
   6   8   8  374.27   10.47
   6   8   8  364.67   10.23
  -6   8  -8  321.18    9.08
  -6  -9  11  199.57    5.59
  -6  -9  11  204.56    5.81
  -6  -9   9   35.92    2.78
  -6   9   9   33.27    3.05
  -6   9   9   31.93    2.83
  -6   9   9   34.25    2.77
  -6  -9   9   37.01    3.17
  -6   9   7  147.72    7.47
  -6  -9   7  147.52    7.85
  -6  -9   7  137.52    6.20
  -6   9   7  145.89    7.10
  -6   9   7  136.11    5.62
  -6   9   7  154.20    6.87
  -6   9   7  143.86    6.76
  -6   9   7  143.19    6.05
  -6   9   7  120.16    5.46
  -6  -9   5    3.10    1.01
  -6   9   5    2.75    1.09
  -6   9   5    2.07    1.08
  -6   9   5    3.11    1.05
   6   9  -5    2.55    1.07
   6   9  -5    1.77    0.93
   6   9  -3  173.93    7.89
   6   9  -3  159.66    7.68
   6   9  -1  138.90    6.37
  -6   9   1  143.74    7.67
  -6   9   1  149.94    6.53
   6   9  -1  140.54    7.25
   6   9  -1  135.32    7.17
   6   9  -1  153.06    7.43
   6   9   1    8.76    1.73
  -6   9  -1    8.79    2.08
  -6   9  -1    8.63    1.61
   6   9   1    9.72    1.92
   6   9   1    8.36    1.90
   6   9   1    9.29    1.94
   6   9   3  147.54    6.32
   6   9   3  149.96    7.10
  -6   9  -3  145.72    7.45
  -6   9  -3  135.13    6.29
   6   9   3  151.02    7.43
   6   9   5   33.79    2.70
  -6   9  -5   31.44    2.78
   6   9   5   35.19    3.21
   6  -9   5   37.96    3.02
  -6   9  -5   32.39    2.89
   6   9   7  168.77    5.27
   6  -9   7  173.90    5.66
   6   9   7  164.71    5.74
   6   9   7  157.25    5.68
  -6 -10   8    9.02    1.52
  -6 -10   8    7.34    1.19
  -6  10   8    8.44    1.18
   6  10  -8    6.31    1.23
  -6 -10   6  111.62    5.03
   6  10  -6   90.59    4.65
  -6  10   6   97.19    4.27
  -6  10   6  110.82    5.31
  -6 -10   6  109.68    6.21
  -6  10   6   84.38    4.20
   6  10  -4   12.34    1.95
  -6  10   4   12.98    1.87
   6  10  -4   11.18    1.76
  -6  10   4   15.18    1.77
  -6  10   2  363.91   11.83
   6  10  -2  360.51   11.64
  -6  10   2  376.31   10.72
   6  10  -2  381.50   12.02
   6  10   0    6.82    1.46
  -6  10   0    8.44    1.78
   6  10   0   10.82    1.89
   6  10   0    8.36    1.77
  -6  10   0    9.68    1.63
   6  10   2  125.57    5.38
  -6  10  -2  125.00    6.32
  -6  10  -2  109.61    4.99
   6  10   2  131.09    5.86
   6  10   2  122.06    6.19
   6  10   4   13.68    1.63
   6 -10   4   15.66    1.75
  -6  10  -4   13.62    1.64
   6  10   4   16.87    2.08
  -6  10  -4   13.59    1.81
   6 -10   6  192.27    5.37
  -6  10  -6  142.57    4.80
  -6 -11   5  218.97    7.73
   6  11  -5  192.55    5.96
  -6  11   5  177.83    5.75
  -6  11   5  212.84    5.85
   6  11  -3    0.93    0.65
  -6  11   3    1.73    0.67
  -6  11   3    0.34    0.65
  -6  11   1  315.40    9.56
   6  11  -1  323.42    9.57
   6  11  -1  316.47    9.49
  -6  11  -1   29.16    2.60
   6  11   1   28.78    2.46
   6  11   1   27.30    2.30
  -6  11  -3   78.20    3.72
   6  11   3   75.47    3.45
  -7   0  15   -0.19    0.82
  -7   0  15   -0.07    0.68
  -7   0  15    1.20    0.80
  -7   0  13   -0.12    0.85
  -7   0  13    1.40    1.05
  -7   0  11   -0.12    0.67
  -7   0  11   -0.09    0.86
  -7   0   9    1.59    0.86
  -7   0   9    0.44    0.59
  -7   0   7    0.27    0.53
  -7   0   7    1.52    0.64
  -7   0   5   12.25    1.37
  -7   0   5    8.12    1.09
  -7   0   3    1.65    0.65
  -7   0   3    0.29    0.35
  -7   0   3    0.62    0.48
  -7   0   1    0.48    0.51
  -7   0   1    1.20    0.59
  -7   0   1    0.11    0.36
   7   0  -1    0.22    0.36
  -7   0  -1    0.76    0.50
   7   0   1    2.43    0.74
   7   0   1    1.89    0.66
  -7   0  -3    0.62    0.57
   7   0   3    0.30    0.55
  -7   0  -5   -0.11    0.71
   7   0   5    0.88    0.69
   7   0   5    0.10    0.65
   7   0   5    0.59    0.58
   7   0   7    0.23    0.64
   7   0   7    1.54    0.91
   7   0   7    0.84    0.68
  -7   0  -7    0.72    0.90
   7   0   7    0.29    0.61
   7   0   7    1.01    0.85
   7   0   9    0.52    0.66
   7   0   9    0.49    0.68
   7   0   9    1.96    0.98
   7   0  11    0.09    0.43
  -7   0 -11   -0.53    1.39
   7   0  11    0.33    0.49
  -7  -1  16   63.22    2.74
  -7   1  16   64.22    2.78
  -7  -1  16   52.65    3.00
  -7   1  16   63.90    3.27
  -7  -1  16   66.99    3.43
  -7   1  16   55.69    2.82
  -7   1  14   12.42    1.99
  -7  -1  14   10.53    1.68
  -7   1  14   12.85    2.00
  -7  -1  14   10.32    1.80
  -7   1  14   10.67    1.69
   7   1 -12  199.46    9.02
  -7  -1  12  202.75    7.33
  -7   1  12  210.84    7.58
  -7  -1  12  201.70    8.11
  -7   1  12  206.42    8.49
  -7   1  12  200.00    8.80
  -7  -1  10   35.56    2.76
  -7   1  10   35.81    2.88
  -7   1  10   38.19    3.34
  -7   1  10   36.42    3.61
  -7   1  10   43.27    3.73
  -7   1  10   27.83    2.61
  -7  -1   8 1068.78   21.39
  -7   1   8 1095.47   23.69
  -7   1   8 1108.36   21.54
  -7   1   8 1030.49   23.04
  -7   1   8  989.16   21.52
  -7  -1   8 1111.64   21.67
  -7  -1   8 1013.12   21.49
   7   1  -6  135.55    5.28
  -7  -1   6  131.83    5.18
  -7   1   6  125.50    4.91
  -7   1   6  145.22    5.08
  -7   1   4  890.51   16.91
  -7  -1   4  815.16   17.19
   7   1  -4  839.08   17.22
  -7   1   4  901.17   17.25
  -7  -1   4  816.52   17.36
  -7  -1   4  846.33   17.59
  -7   1   4  833.20   17.07
  -7   1   2 1746.26   30.64
  -7  -1   2 1835.23   31.69
  -7   1   2 1737.01   31.66
  -7   1   2 1694.69   31.59
  -7  -1   2 1759.94   32.14
  -7   1   2 1779.69   32.10
  -7  -1   0  677.73   14.05
  -7   1   0  641.12   13.88
   7  -1   0  651.56   14.32
  -7  -1   0  638.05   14.65
   7   1   0  667.69   13.52
   7  -1   0  663.34   14.13
  -7  -1  -2  206.73    7.38
  -7   1  -2  216.27    6.74
   7  -1   2  212.61    7.44
   7   1   2  217.77    6.89
   7  -1   4  271.24    9.05
   7   1   4  301.67    9.17
  -7  -1  -4  271.35    9.31
   7   1   4  289.41    9.55
   7  -1   4  265.06    9.46
   7  -1   4  251.68    8.67
   7   1   4  281.34    8.74
   7  -1   4  263.84    8.72
   7  -1   6  169.60    7.18
   7   1   6  165.24    6.87
   7   1   6  125.32    6.36
   7  -1   6  142.73    6.81
   7   1   6  144.21    6.66
   7   1   6  149.59    6.48
  -7  -1  -6  149.20    7.36
   7  -1   6  153.27    7.36
   7   1   6  158.98    7.28
   7  -1   6  151.88    7.40
   7  -1   8    6.52    1.50
   7  -1   8   10.51    1.98
   7   1   8    8.48    1.73
   7  -1  10  629.19   16.13
   7   1  10  623.42   15.65
  -7   1 -10  476.96   17.52
  -7  -1 -10  506.22   18.54
   7  -1  10  645.15   15.29
   7   1  12   27.14    2.12
   7  -1  12   27.73    2.00
  -7  -2  15    1.13    0.70
  -7  -2  15    1.41    0.77
  -7   2  15    1.40    0.83
  -7   2  15    2.02    0.87
   7   2 -13   45.97    4.15
  -7   2  13   47.95    4.11
  -7  -2  13   49.63    3.37
  -7   2  13   49.70    3.45
  -7  -2  13   46.88    3.64
  -7   2  13   43.51    3.73
   7   2 -11   67.55    5.05
  -7  -2  11   68.24    4.04
  -7   2  11   78.86    4.39
  -7   2  11   72.90    4.86
  -7   2  11   65.86    5.08
  -7   2  11   70.63    5.07
   7   2  -9 1175.54   25.78
  -7   2   9 1193.35   23.90
  -7   2   9 1252.83   25.89
  -7   2   9 1190.14   24.19
  -7   2   9 1193.02   26.93
  -7   2   9 1180.82   26.30
  -7  -2   9 1179.58   24.61
  -7  -2   9 1273.38   24.62
  -7   2   9 1085.24   24.36
  -7   2   7    1.06    0.55
  -7  -2   7    1.32    0.58
   7   2  -5  440.78   11.15
  -7  -2   5  444.96   11.23
  -7   2   5  453.26   11.19
  -7  -2   3  235.65    6.99
   7   2  -3  241.25    6.97
  -7   2   3  230.78    6.74
  -7  -2   3  254.89    7.75
  -7   2   3  258.25    6.55
  -7  -2   1 1900.70   34.75
  -7   2   1 1973.40   35.18
  -7  -2   1 1926.69   36.21
  -7   2   1 1966.43   34.99
   7  -2  -1 1982.17   35.20
  -7   2  -1  554.81   12.66
   7  -2   1  527.32   13.03
  -7  -2  -1  536.69   13.75
   7   2   1  540.82   12.33
  -7  -2  -3  839.16   19.76
  -7   2  -3  834.07   18.48
  -7   2  -3  791.46   18.11
   7   2   3  906.49   19.46
   7  -2   3  863.14   19.21
   7   2   3  851.78   18.57
   7  -2   5   22.25    2.51
   7   2   5   23.06    2.57
   7  -2   5   22.89    2.58
   7  -2   5   23.76    2.52
   7  -2   5   22.00    2.36
   7   2   5   27.73    2.72
  -7  -2  -5   25.93    3.04
  -7   2  -5   22.20    2.41
   7   2   7  774.96   20.34
   7  -2   7  853.25   21.11
   7   2   7  836.01   20.68
   7  -2   7  844.80   20.32
   7  -2   7  818.89   20.03
   7   2   7  898.41   20.18
   7   2   7  815.53   20.71
   7  -2   7  823.17   21.23
  -7  -2  -9   33.55    4.67
   7  -2   9   45.18    3.90
   7   2   9   45.63    3.77
   7  -2  11   34.81    2.85
   7   2  11   37.93    2.99
   7   2  11   33.29    2.68
  -7  -2 -11   30.65    3.82
   7  -2  11   33.56    2.59
  -7  -3  14   71.37    3.68
  -7   3  14   66.46    3.70
   7   3 -14   69.76    4.76
  -7   3  14   68.13    3.92
   7   3 -12  147.50    7.74
  -7  -3  12  158.50    6.28
  -7   3  12  147.11    6.31
  -7   3  12  143.20    7.13
  -7   3  12  160.25    7.71
   7   3 -10  247.12    9.56
  -7  -3  10  248.07    8.50
   7   3 -10  236.68    9.86
  -7   3  10  258.61    8.50
  -7   3  10  249.25    9.55
  -7   3  10  225.04    8.24
  -7   3  10  244.84   10.09
  -7   3  10  262.61    9.92
   7   3  -8   61.76    4.12
  -7  -3   8   58.19    3.67
  -7  -3   8   67.08    3.86
  -7   3   8   59.56    3.51
  -7   3   8   68.18    4.36
  -7   3   8   66.88    3.86
  -7   3   8   66.06    4.57
  -7   3   8   59.04    4.18
  -7   3   6  650.52   13.93
   7   3  -6  593.01   14.56
   7   3  -4   50.54    3.40
   7   3  -4   44.32    2.83
  -7  -3   4   49.32    2.99
  -7  -3   4   49.09    3.39
  -7   3   4   47.30    3.01
  -7   3   4   51.61    2.81
   7  -3  -2  710.53   15.06
   7   3  -2  690.90   15.61
  -7   3   2  696.11   15.02
   7   3  -2  608.57   14.15
  -7  -3   2  630.69   14.54
  -7   3   2  757.97   15.17
  -7  -3   2  730.28   16.30
   7   3   0   15.64    1.65
  -7   3   0   15.41    1.70
  -7  -3   0   12.35    1.86
  -7   3  -2   91.21    4.46
  -7   3  -2   94.79    4.56
  -7  -3  -2   85.18    5.06
   7  -3   4    2.68    1.04
   7  -3   4    3.34    1.09
   7   3   4    2.68    0.95
   7   3   4    2.34    0.93
   7  -3   4    2.41    0.98
  -7   3  -4    2.45    0.89
  -7   3  -4    1.98    0.87
   7  -3   6    6.28    1.52
   7   3   6    7.50    1.59
   7  -3   6    6.29    1.49
   7  -3   6    7.92    1.75
   7  -3   6    6.77    1.55
   7   3   6    4.65    1.49
   7   3   6    4.84    1.34
   7  -3   6    7.00    1.55
  -7  -3  -6    5.95    1.81
  -7   3  -6    2.50    1.00
   7  -3   8  209.39    8.12
   7  -3   8  195.62    7.97
   7  -3   8  201.17    8.65
   7   3   8  179.33    8.12
   7  -3  10    2.20    0.90
   7   3  10    3.52    1.08
  -7  -3 -10    1.66    1.62
   7  -3  10    2.85    0.94
   7  -3  12    3.19    0.67
  -7  -4  15  139.27    4.37
  -7   4  15  135.31    4.49
  -7   4  15  113.83    4.39
  -7   4  15  121.22    4.43
   7   4 -13    1.27    0.84
  -7   4  13    1.16    0.76
   7   4 -13    2.02    1.13
  -7  -4  13    1.69    0.94
  -7   4  13    1.15    0.91
  -7   4  13   -0.12    0.71
   7   4 -11  565.82   16.56
   7   4 -11  599.74   17.75
  -7   4  11  603.48   15.54
  -7   4  11  603.54   15.12
  -7   4  11  605.12   17.53
  -7   4  11  599.34   16.85
   7   4  -9   17.49    2.40
  -7  -4   9   17.63    2.16
  -7  -4   9   14.59    2.04
  -7   4   9   22.32    2.40
  -7   4   9   24.30    2.98
  -7   4   9   14.66    2.08
  -7   4   9   14.96    2.28
   7   4  -9   15.48    2.50
  -7   4   7 1207.76   24.44
  -7   4   7 1206.67   24.71
  -7   4   7 1181.32   26.16
   7   4  -7 1192.70   25.22
  -7   4   5   76.80    3.89
  -7   4   5   61.86    3.88
  -7   4   5   70.48    3.94
   7   4  -5   70.30    4.10
  -7   4   5   83.44    4.55
   7   4  -3 3243.79   54.50
  -7   4   3 2881.82   53.73
   7   4  -3 2850.79   52.94
  -7   4   3 3240.02   53.25
  -7  -4   3 3113.00   55.19
   7   4  -1   11.18    1.55
  -7   4   1    7.41    1.22
  -7   4  -1 1167.95   24.56
  -7  -4  -1 1193.32   26.72
   7  -4   3  358.92   11.08
   7   4   3  317.05   10.41
  -7   4  -3  306.60   10.04
  -7   4  -3  315.07   10.30
  -7  -4  -3  355.63   12.13
   7   4   5 1423.61   29.35
   7  -4   5 1433.60   30.12
   7  -4   5 1548.38   31.17
   7  -4   5 1484.25   30.21
   7   4   5 1456.90   29.92
   7  -4   5 1430.76   29.68
   7   4   5 1467.12   29.77
  -7   4  -5 1177.59   28.49
  -7   4  -5 1175.27   28.39
  -7  -4  -5 1377.01   32.07
   7   4   7   31.29    3.30
   7  -4   7   35.82    3.51
   7   4   7   30.47    3.25
   7   4   7   34.32    3.45
   7  -4   7   34.05    3.25
   7  -4   7   38.77    3.36
   7  -4   9  478.62   12.80
   7  -4   9  489.70   13.92
   7   4   9  492.61   14.24
   7  -4  11   86.62    3.77
   7   4  11   83.11    4.09
  -7  -5  14   99.80    3.88
  -7   5  14   97.03    4.02
  -7   5  14   81.69    3.91
  -7   5  14   84.02    3.80
   7   5 -12   22.82    2.71
  -7   5  12   22.92    2.40
   7   5 -12   22.79    2.95
  -7   5  12   23.73    2.50
  -7   5  12   25.28    2.79
   7   5 -10  615.26   17.45
  -7   5  10  666.56   17.63
  -7   5  10  642.28   17.73
  -7   5  10  637.98   17.53
   7   5 -10  631.92   18.48
  -7   5  10  659.90   16.13
  -7   5  10  667.77   18.29
   7   5  -8   12.30    2.00
  -7   5   8   10.24    2.01
  -7   5   8   10.75    2.26
  -7   5   8    9.66    1.80
  -7   5   8   10.94    1.93
  -7   5   8    9.82    2.00
  -7   5   8   13.15    2.22
  -7   5   6   64.62    4.83
   7   5  -6   68.22    4.34
   7   5  -6   58.24    3.87
  -7   5   6   65.49    4.41
   7   5  -6   63.47    4.15
  -7   5   6   66.72    4.16
  -7   5   6   65.94    4.15
  -7   5   6   58.24    4.29
  -7   5   6   71.18    4.70
  -7   5   6   72.12    4.23
  -7   5   4  112.71    6.18
  -7   5   4  110.93    5.63
   7   5  -4  108.36    5.30
  -7   5   4  124.77    5.88
   7   5  -4  103.51    5.29
   7   5  -4  118.66    5.73
  -7   5   4  106.29    5.04
  -7   5   4  121.24    5.29
  -7   5   4   95.12    5.07
  -7   5   4  118.70    5.94
  -7  -5   2  172.77    7.43
   7   5  -2  154.24    6.35
   7   5  -2  174.02    7.15
  -7   5   2  170.24    6.26
  -7   5   2  192.91    6.81
  -7   5   2  181.14    6.31
   7   5   0  304.05   10.27
   7   5   0  343.55   10.82
  -7   5   0  391.48   11.20
  -7   5   0  333.28    9.71
  -7   5   0  356.87   10.09
  -7  -5   0  355.16   11.62
   7   5   0  315.35    9.47
  -7   5  -2   21.43    2.36
  -7   5  -2   22.51    2.47
  -7  -5  -2   25.36    3.13
   7   5   2   24.03    2.73
  -7   5  -2   30.49    3.01
   7  -5   4   93.40    5.47
   7  -5   4   93.14    5.66
   7   5   4   96.30    5.22
   7   5   4   84.81    5.29
  -7   5  -4  107.08    5.90
  -7   5  -4   68.75    4.64
  -7   5  -4   73.82    4.79
  -7  -5  -4   80.15    5.83
   7   5   6   18.50    2.53
   7   5   6   23.01    2.90
   7   5   6   18.29    2.51
   7  -5   6   22.42    2.70
   7   5   6   17.87    2.48
  -7   5  -6   22.83    2.85
   7   5   6   21.98    2.88
   7   5   8  143.26    7.02
   7   5   8  133.90    6.63
   7   5   8  123.23    6.42
   7  -5   8  142.76    6.39
   7  -5   8  142.74    6.29
   7  -5  10   20.15    2.01
   7  -5  10   21.64    1.99
   7   5  10   19.65    2.16
  -7  -6  13   89.39    3.87
  -7   6  13   82.72    4.04
  -7   6  11   51.06    3.96
  -7   6  11   45.30    3.86
  -7  -6  11   54.30    3.92
   7   6 -11   48.90    4.26
  -7   6  11   46.22    3.47
  -7   6  11   50.31    3.84
   7   6 -11   49.70    3.98
  -7   6   9  758.76   18.62
  -7   6   9  801.92   20.91
  -7   6   9  833.49   21.09
  -7  -6   9  861.12   21.69
  -7   6   9  837.07   19.12
  -7   6   9  891.20   20.18
  -7   6   9  791.05   21.61
   7   6  -9  819.53   20.71
   7   6  -7  166.23    7.54
  -7   6   7  166.26    8.50
  -7   6   7  167.38    7.88
  -7   6   7  175.15    7.95
   7   6  -7  173.65    7.53
  -7   6   7  184.57    7.50
  -7   6   7  171.30    7.29
  -7   6   7  152.61    7.09
  -7   6   5  380.48   13.13
   7   6  -5  366.88   11.82
  -7   6   5  367.48   12.04
  -7   6   5  347.17   12.12
   7   6  -5  366.69   11.35
  -7   6   5  368.44   11.02
  -7   6   5  354.11   11.98
   7   6  -3   77.37    4.94
   7   6  -3   80.29    4.85
  -7  -6   3   66.07    4.14
  -7   6   3   79.07    5.01
   7   6  -3   75.48    4.56
  -7   6   3   77.10    4.26
  -7   6   3   86.20    4.51
  -7   6   3   86.99    4.59
   7   6  -1  626.08   14.85
  -7   6   1  613.90   14.91
  -7   6   1  625.57   15.28
   7   6  -1  580.09   16.09
   7   6  -1  619.28   16.51
   7   6   1  188.20    8.06
  -7   6  -1  200.87    8.50
   7   6   1  172.18    7.77
  -7   6  -1  167.09    6.97
   7   6   1  188.11    8.45
   7   6   1  182.03    8.13
   7   6   3  356.34   12.24
  -7   6  -3  405.58   12.86
   7  -6   3  388.69   12.38
   7   6   3  370.29   11.96
   7   6   3  391.02   13.22
   7  -6   5  211.68    8.73
   7   6   5  197.36    8.75
  -7   6  -5  213.36    8.97
   7  -6   7  163.30    7.08
  -7   6  -7  153.18    7.08
   7   6   7  172.16    7.80
   7   6   7  166.11    7.63
   7   6   7  167.31    7.85
   7  -6   9    5.21    1.08
   7  -6   9    5.89    1.24
   7   6   9    6.58    1.35
   7   6   9    6.30    1.29
   7   6   9    5.19    1.27
  -7   7  12  359.18   10.42
  -7   7  12  347.32   10.16
  -7   7  12  378.00    9.65
  -7   7  12  338.56    9.31
  -7  -7  12  398.07   10.19
  -7  -7  10    1.40    0.99
  -7  -7  10    0.21    0.58
  -7   7  10    1.02    0.90
  -7   7  10    0.53    0.77
  -7   7  10   -0.31    1.25
  -7   7  10    1.94    1.14
  -7   7  10    0.27    0.86
  -7   7  10    1.18    1.08
   7   7 -10    1.01    0.93
  -7   7   8  357.38   13.34
   7   7  -8  361.39   12.06
  -7   7   8  373.32   12.82
  -7   7   8  369.19   12.56
  -7  -7   8  386.92   13.88
  -7   7   8  368.55   11.15
  -7   7   8  389.67   11.85
  -7   7   8  407.49   11.72
   7   7  -6   11.71    2.05
  -7   7   6    8.24    1.83
  -7   7   6   11.30    1.93
  -7   7   6   10.86    2.26
  -7   7   6   11.04    2.20
  -7   7   6   10.43    2.32
  -7  -7   4  149.33    6.82
   7   7  -4  161.97    7.56
  -7   7   4  179.54    7.13
  -7   7   4  179.94    6.99
  -7   7   4  166.91    7.89
   7   7  -4  155.58    7.15
   7   7  -2  116.06    6.45
   7   7  -2  111.42    6.03
  -7   7   2  120.21    5.66
  -7   7   2  116.12    5.56
   7   7  -2  108.98    6.23
   7   7  -2  100.34    5.63
   7   7   0   58.55    4.55
  -7   7   0   50.93    3.90
   7   7   0   55.96    4.53
   7   7   0   49.54    4.21
  -7   7  -2  458.04   14.32
   7   7   2  437.45   14.47
   7   7   2  432.94   14.30
   7   7   2  443.76   13.93
   7   7   4  104.90    6.44
   7   7   4   95.24    6.25
  -7   7  -4  102.15    6.10
   7  -7   6  200.48    7.94
  -7   7  -6  175.25    7.84
   7   7   6  178.10    7.96
   7   7   6  213.10    8.61
   7   7   6  207.26    8.77
   7  -7   8  218.30    7.17
   7  -7   8  232.09    7.77
   7   7   8  219.61    7.77
   7   7   8  203.45    7.47
   7   7   8  221.85    7.68
  -7  -8  11   24.59    2.13
  -7   8  11   24.91    2.42
  -7   8  11   26.40    2.41
  -7   8  11   26.12    2.27
  -7  -8  11   29.04    2.43
  -7  -8   9   73.19    4.96
  -7  -8   9   69.80    4.24
  -7   8   9   63.88    3.75
  -7   8   9   64.79    4.62
  -7   8   9   72.54    4.67
  -7   8   9   72.51    4.73
  -7   8   9   70.72    4.16
  -7   8   9   69.95    5.02
  -7  -8   7    2.38    1.01
  -7   8   7    2.37    1.08
  -7   8   7    1.53    0.98
  -7   8   7    2.40    1.09
  -7   8   7    1.04    1.14
  -7   8   7    1.18    1.14
  -7  -8   7    3.93    1.72
   7   8  -7    1.16    0.81
  -7  -8   5   16.58    2.24
   7   8  -5   21.06    2.71
  -7   8   5   18.80    2.42
   7   8  -3   75.87    5.10
  -7   8   3   81.92    4.78
  -7   8   1  244.40    8.83
  -7   8   1  279.55    9.21
   7   8  -1  243.34   10.16
   7   8  -1  240.15    9.89
   7   8  -1  277.52   10.51
  -7   8  -1  196.50    8.03
   7   8   1  198.91    9.17
   7   8   1  209.79    9.23
   7   8   1  206.79    8.99
  -7   8  -3  105.57    6.00
   7   8   3  109.23    6.45
   7   8   3   98.90    6.19
   7   8   3   94.97    5.70
   7  -8   5   33.92    3.02
  -7   8  -5   34.24    3.20
   7   8   5   29.48    3.04
   7   8   5   35.59    3.36
   7   8   5   34.33    3.40
   7  -8   7    3.01    0.86
   7  -8   7    3.53    0.94
   7   8   7    3.54    1.09
  -7   8  -7    2.88    0.86
   7   8   7    2.79    0.94
  -7  -9  10   29.86    2.28
  -7   9  10   25.11    2.24
  -7  -9  10   32.47    2.48
  -7  -9   8  104.80    5.87
  -7  -9   8   93.18    4.76
  -7   9   8   91.85    4.22
  -7   9   8   98.15    5.11
  -7   9   8   98.15    5.22
  -7   9   8   92.37    4.45
  -7   9   8   80.80    4.17
  -7  -9   6   15.36    2.04
  -7  -9   6   13.02    2.69
   7   9  -6   15.90    2.23
  -7   9   6   13.65    1.92
  -7   9   6   15.79    2.26
   7   9  -4   25.06    2.86
   7   9  -4   22.97    2.73
  -7   9   4   27.31    2.77
  -7   9   4   23.88    2.79
   7   9  -2  270.70    9.89
  -7   9   2  265.37   10.57
   7   9  -2  269.39   10.36
   7   9  -2  267.22   10.25
   7   9  -2  287.40   10.41
  -7   9   0  199.70    9.05
  -7   9   0  168.09    6.91
  -7   9   0  187.44    7.15
   7   9   0  183.84    8.21
   7   9   0  176.65    8.21
   7   9   0  189.29    8.34
  -7   9  -2  106.44    6.35
  -7   9  -2  114.10    5.52
   7   9   2  108.20    5.80
   7   9   2  112.67    6.34
   7   9   2  115.59    6.20
   7  -9   4  318.22    9.59
  -7   9  -4  267.26    8.88
   7   9   4  296.30   10.28
  -7   9  -4  289.49    9.95
   7   9   4  337.84    9.98
   7  -9   6   21.81    1.92
   7   9   6   18.41    1.96
  -7   9  -6   14.71    1.63
   7   9   6   18.27    1.95
  -7 -10   9   17.19    1.66
  -7 -10   9   15.02    1.47
   7  10  -9   13.15    1.38
  -7 -10   7  101.02    4.45
  -7 -10   7   95.19    5.22
   7  10  -7   83.46    4.09
  -7  10   7   98.74    4.64
  -7 -10   5    5.15    1.58
   7  10  -5    6.66    1.31
  -7  10   5    5.48    1.27
  -7  10   5    5.14    1.24
   7  10  -3  322.19   10.30
   7  10  -3  320.29   10.51
  -7  10   3  327.83    9.54
  -7  10   1   31.69    3.15
  -7  10   1   33.79    2.74
   7  10  -1   35.76    3.23
   7  10  -1   35.06    3.15
  -7  10  -1  136.50    5.50
   7  10   1  171.61    6.88
   7  10   1  149.94    6.81
  -7  10  -1  169.32    7.31
   7 -10   3  130.49    5.01
  -7  10  -3  112.13    4.70
   7  10   3  128.47    5.74
  -7  10  -3  127.36    5.69
   7 -10   5  232.71    6.06
   7  10   5  214.81    6.50
  -7 -11   6    1.91    0.77
  -7  11   6    0.70    0.47
  -7 -11   4    6.14    1.37
  -7  11   4    5.83    1.05
   7  11  -2   40.76    2.84
   7  11  -2   43.68    3.01
  -7  11   2   34.50    2.35
  -7  11   0   10.72    1.53
  -7  11   0    7.45    1.07
   7  11   0    9.79    1.39
  -7  11  -2   27.03    2.11
   7  11   2   27.33    2.03
  -8   0  16    5.11    0.90
  -8   0  16    6.52    1.08
  -8   0  14  906.45   18.72
  -8   0  14  810.02   19.66
  -8   0  12   80.86    4.44
  -8   0  12   78.11    4.93
  -8   0  10 1601.30   30.37
  -8   0  10 1612.49   33.16
  -8   0  10 1526.64   30.99
  -8   0   8   70.63    3.84
  -8   0   8   68.70    4.40
   8   0  -6    5.93    1.09
  -8   0   6    3.93    0.93
  -8   0   4 1941.95   35.66
   8   0  -4 1968.48   35.86
  -8   0   4 1996.08   36.05
  -8   0   2  619.61   13.40
  -8   0   2  548.12   13.94
  -8   0   0  159.39    5.63
  -8   0   0  153.68    5.40
   8   0   0  160.69    6.00
   8   0   0  167.63    5.70
  -8   0  -2   42.79    3.15
   8   0   2   49.69    3.50
   8   0   4  133.96    6.07
  -8   0  -4  149.87    8.50
  -8   0  -4  125.11    6.12
   8   0   4  128.03    6.45
   8   0   4  108.58    5.45
   8   0   4  140.80    6.01
  -8   0  -6    1.64    1.99
   8   0   6    2.01    0.94
   8   0   6    2.56    1.05
   8   0   6    1.87    0.96
   8   0   6    5.04    1.43
   8   0   8  174.18    7.71
   8   0   8  179.57    7.75
  -8   0  -8  157.64    9.87
   8   0   8  177.23    7.33
   8   0  10   36.38    2.98
  -8   0 -10   28.31    3.84
  -8   1  15    5.63    1.22
  -8  -1  15    4.63    1.11
  -8  -1  15    6.10    1.18
  -8   1  15    6.32    1.23
   8   1 -13  281.20   11.00
  -8  -1  13  289.93    8.97
  -8   1  13  315.76    9.34
  -8  -1  13  274.78    9.61
  -8   1  13  285.05   10.15
  -8   1  13  308.45   10.92
  -8  -1  11   89.15    4.62
  -8   1  11   84.65    4.58
  -8   1  11   88.91    5.31
  -8   1  11   96.26    6.07
  -8   1  11   91.97    5.70
  -8   1  11   84.58    4.76
  -8  -1   9  194.41    6.58
  -8   1   9  191.75    6.66
  -8   1   9  197.65    7.63
  -8  -1   9  198.87    6.89
  -8   1   9  199.36    8.44
  -8   1   9  191.41    6.94
  -8   1   9  198.22    8.24
  -8  -1   9  198.87    7.21
  -8   1   9  187.33    7.14
   8   1  -7   31.36    2.64
  -8  -1   7   27.72    2.48
  -8  -1   7   31.35    2.58
  -8   1   7   38.70    2.69
  -8  -1   7   33.62    2.41
  -8   1   5   49.58    2.82
   8   1  -5   47.39    2.97
  -8  -1   5   43.10    2.88
  -8   1   5   45.49    2.85
   8  -1  -5   43.59    2.88
  -8  -1   5   54.07    3.09
  -8   1   3  476.20   10.60
  -8  -1   3  448.16   11.30
  -8   1   3  492.35   11.37
   8   1  -3  458.48   11.32
  -8  -1   3  467.45   11.61
  -8   1   3  468.53   11.47
  -8  -1   1  932.74   18.93
  -8   1   1  916.86   18.81
  -8   1   1  917.82   18.78
  -8  -1   1  937.98   19.65
   8  -1  -1  876.91   18.95
  -8   1   1  925.08   19.67
   8   1  -1  930.99   18.54
   8  -1  -1  944.27   19.01
  -8   1  -1  958.58   19.76
   8   1   1  978.16   20.77
   8  -1   1  962.90   20.81
  -8  -1  -1  931.57   20.92
   8   1   1  976.41   19.97
   8  -1   3  537.93   13.73
   8  -1   3  482.55   13.25
   8   1   3  525.49   13.33
  -8  -1  -3  480.58   13.98
   8   1   3  556.68   14.48
   8  -1   3  496.70   14.06
   8  -1   3  511.54   13.59
  -8   1  -3  564.45   16.83
  -8  -1  -3  516.95   16.63
   8   1   3  533.25   13.59
   8  -1   3  542.99   13.98
   8   1   3  521.96   13.52
   8   1   5  905.53   22.31
   8  -1   5  954.94   22.86
   8  -1   5 1119.68   23.09
   8   1   5 1027.01   23.18
   8  -1   5 1130.10   23.90
  -8   1  -5 1142.92   28.79
  -8  -1  -5 1029.64   28.78
   8   1   5 1059.91   23.15
  -8  -1  -5  982.03   23.99
   8   1   5 1069.31   24.31
   8  -1   5  967.12   23.85
   8  -1   7 1124.97   24.27
  -8   1  -7 1142.16   29.98
  -8  -1  -7 1098.98   30.21
   8   1   7 1095.08   24.15
   8  -1   7 1027.39   24.43
   8   1   7 1020.26   24.14
   8  -1   9  383.61   11.87
   8   1   9  375.94   11.59
  -8   1  -9  290.51   13.16
  -8  -1  -9  300.94   13.85
   8  -1   9  384.68   10.85
   8  -1  11   20.41    2.01
   8   1  11   25.15    2.23
  -8   1 -11   15.94    2.31
  -8  -1 -11   19.40    2.73
   8  -1  11   20.85    1.84
  -8  -2  16  110.38    3.62
  -8   2  16  110.90    3.68
  -8  -2  16  113.13    4.33
  -8   2  16   98.99    3.68
   8   2 -14    8.33    1.77
  -8   2  14    9.75    1.78
  -8  -2  14   10.50    1.60
  -8   2  14   10.63    1.62
   8   2 -12  108.48    6.59
  -8  -2  12  116.17    5.30
  -8   2  12  110.12    5.31
  -8   2  12  101.36    5.94
  -8   2  12  109.30    6.58
  -8   2  12  116.61    6.58
   8   2 -10   67.75    4.74
  -8   2  10   72.11    4.13
  -8   2  10   76.50    4.98
  -8   2  10   66.53    4.11
  -8   2  10   74.44    5.30
  -8   2  10   75.41    5.12
  -8  -2  10   63.53    4.02
  -8  -2  10   73.11    4.30
  -8  -2   8  399.84   11.80
   8   2  -8  380.55   11.91
  -8   2   8  477.50   12.60
  -8  -2   8  438.37   11.39
  -8   2   8  417.29   12.96
  -8   2   8  438.43   11.37
  -8   2   8  413.44   12.62
  -8   2   8  368.96   11.16
  -8  -2   8  424.16   11.48
  -8  -2   8  424.19   11.11
   8   2  -6   16.81    1.90
  -8  -2   6   16.85    1.94
  -8   2   6   20.17    1.94
  -8   2   6   24.33    2.27
  -8  -2   6   24.05    2.01
   8   2  -4 1411.71   27.90
  -8  -2   4 1432.69   28.16
  -8   2   4 1607.34   28.29
  -8  -2   4 1436.64   28.94
  -8   2   4 1549.28   27.38
  -8   2   4 1413.14   28.22
  -8  -2   2  239.51    7.45
   8   2  -2  251.36    7.51
  -8   2   2  232.60    7.51
  -8   2   2  266.82    7.77
  -8  -2   2  258.15    8.33
  -8   2   2  254.01    7.61
   8  -2  -2  266.61    7.80
  -8   2   0  647.15   14.55
  -8  -2   0  600.19   15.42
   8  -2   0  675.99   15.07
   8   2   0  623.31   13.84
  -8   2   0  592.84   14.15
   8   2   2  119.43    5.15
  -8   2  -2  109.95    5.00
   8  -2   2  108.58    5.40
  -8  -2  -2  105.64    5.66
   8   2   2  107.51    5.14
   8  -2   4  887.27   20.51
   8  -2   4  816.13   20.14
   8   2   4  895.58   20.47
   8  -2   4  855.40   20.22
  -8  -2  -4  890.20   24.69
   8   2   4  934.60   20.59
   8  -2   4  840.84   21.01
  -8  -2  -4  850.38   21.42
   8   2   6  235.84    9.31
   8  -2   6  234.11    9.09
   8  -2   6  244.51    9.62
   8   2   6  244.20    9.41
   8  -2   6  259.66    9.55
  -8  -2  -6  248.57   12.51
   8   2   6  266.88    9.47
  -8  -2  -6  238.25   10.27
   8   2   6  240.10    9.53
   8  -2   8  406.04   12.03
  -8  -2  -8  375.20   15.89
   8  -2   8  406.81   12.95
   8   2   8  387.26   12.48
   8  -2  10   46.85    3.46
   8   2  10   43.02    3.20
  -8  -2 -10   35.20    4.19
   8  -2  10   42.33    2.98
  -8  -3  15   26.55    1.96
  -8   3  15   24.43    1.97
  -8   3  15   24.55    1.99
   8   3 -15   24.77    2.52
  -8  -3  13    3.30    1.14
  -8   3  13    2.96    1.14
  -8   3  13    3.74    1.31
   8   3 -13    4.19    1.41
   8   3 -11  119.10    6.59
   8   3 -11  117.07    6.91
  -8   3  11  124.02    5.71
  -8   3  11  136.01    7.09
  -8   3  11  123.27    7.08
   8   3  -9  120.24    6.35
  -8  -3   9  117.58    5.64
  -8  -3   9  138.07    5.92
  -8   3   9  129.07    5.60
  -8   3   9  128.92    5.86
  -8   3   9  132.20    7.06
  -8   3   9  130.32    6.71
  -8  -3   7  103.78    4.73
  -8  -3   7   88.38    4.56
  -8   3   7   97.28    5.09
  -8   3   7  105.05    4.84
  -8   3   7  113.75    5.37
  -8   3   7   84.23    4.68
  -8   3   7   90.80    5.41
  -8   3   7   91.15    5.15
  -8  -3   7   87.38    4.85
   8   3  -7   86.57    4.88
   8   3  -5   48.45    3.66
   8   3  -5   46.27    3.16
  -8  -3   5   47.58    3.23
  -8   3   5   44.84    3.21
  -8   3   5   52.77    3.08
   8  -3  -3  598.64   13.84
   8   3  -3  654.67   15.36
   8   3  -3  510.53   13.05
  -8  -3   3  563.40   13.65
  -8   3   3  624.05   13.91
  -8  -3   3  614.23   15.12
  -8   3   3  559.30   13.73
   8  -3  -1 1693.88   30.67
  -8   3   1 1651.51   30.29
  -8  -3   1 1532.37   31.57
  -8   3   1 1485.47   29.64
   8   3  -1 1491.78   30.16
  -8  -3  -1    5.49    1.49
  -8   3  -1    4.96    1.17
   8   3   1    3.86    1.06
   8  -3   3 1441.09   29.65
   8  -3   3 1378.79   29.34
   8   3   3 1426.40   29.57
  -8   3  -3 1425.41   29.10
   8  -3   3 1390.41   30.02
  -8  -3  -3 1462.36   31.53
   8   3   5  166.45    7.39
   8  -3   5  167.86    7.56
   8  -3   5  167.76    7.67
   8   3   5  167.26    7.49
   8  -3   5  159.60    7.22
  -8  -3  -5  152.94    9.29
   8   3   5  174.52    7.77
   8  -3   5  162.10    7.85
  -8  -3  -5  158.67    8.33
   8  -3   7  450.94   13.17
   8   3   7  445.96   13.07
   8   3   7  399.60   13.02
   8  -3   7  424.09   13.51
   8   3   7  412.28   13.12
   8  -3   9   47.72    3.31
   8  -3   9   51.02    3.86
   8   3   9   53.28    4.01
   8   3   9   49.22    3.74
   8   3  11  207.55    6.60
  -8  -3 -11  203.51    8.26
   8  -3  11  209.42    6.20
  -8  -4  14    8.21    1.32
  -8   4  14    8.50    1.41
  -8   4  14    7.81    1.33
   8   4 -14   10.21    1.77
   8   4 -12   92.06    5.65
   8   4 -12   97.29    6.13
  -8   4  12   88.13    4.80
  -8  -4  12   88.64    4.56
  -8   4  12   95.66    4.89
  -8   4  12   96.60    6.02
  -8   4  12   92.92    5.61
   8   4 -10   46.29    4.02
  -8  -4  10   44.69    3.47
   8   4 -10   46.64    4.30
  -8   4  10   39.49    3.23
  -8   4  10   47.15    4.27
  -8   4  10   52.39    4.24
   8   4  -8  230.51    9.30
  -8  -4   8  244.71    8.38
  -8  -4   8  223.21    8.21
   8   4  -8  232.75    9.01
  -8   4   8  239.67    9.70
  -8   4   8  218.38    8.79
  -8   4   8  252.13    8.75
  -8   4   8  239.62    9.27
  -8   4   8  217.76    8.72
   8   4  -6    4.15    1.14
  -8   4   6    3.71    1.29
  -8  -4   6    4.61    1.14
  -8  -4   6    3.27    0.94
  -8   4   6    4.23    1.32
   8   4  -6    4.07    1.18
  -8   4   6    4.69    1.22
  -8   4   6    3.23    1.25
  -8   4   6    3.86    1.11
  -8   4   6    6.22    1.50
  -8   4   6    3.58    1.06
  -8   4   6    3.28    1.01
   8   4  -4   10.42    1.52
  -8  -4   4   13.73    1.76
  -8  -4   4    9.39    1.76
  -8  -4   4    9.05    1.46
   8   4  -4   12.67    1.82
  -8   4   4   10.43    1.69
  -8   4   4   10.01    1.58
  -8   4   4    8.89    1.56
  -8   4   4   10.70    1.59
  -8   4   4   12.57    1.78
  -8   4   4    8.62    1.49
   8   4  -2  722.82   17.41
  -8   4   2  845.81   17.48
  -8  -4   2  793.59   19.01
  -8   4   2  813.85   17.41
  -8   4   2  694.64   17.03
   8   4  -2  734.94   17.86
  -8   4   0  103.72    4.89
  -8  -4   0   85.92    5.39
   8   4   0   87.86    4.91
  -8   4   0   98.38    5.00
   8   4   0   88.67    4.77
  -8   4   0   79.90    4.08
  -8   4   0   89.83    4.63
   8  -4   2   14.67    2.09
  -8  -4  -2    8.65    2.06
  -8   4  -2    9.15    1.63
   8  -4   2   10.81    1.81
   8   4   2   14.00    2.00
  -8   4  -2   11.85    1.84
   8   4   2   11.86    1.85
   8  -4   4   16.66    2.42
   8   4   4   18.77    2.46
   8  -4   4   16.68    2.39
   8  -4   4   17.79    2.36
   8   4   4   18.36    2.48
  -8   4  -4   16.22    2.24
  -8  -4  -4   17.61    2.83
   8   4   6    0.68    0.91
   8  -4   6    1.55    0.91
   8   4   6    0.96    0.73
   8   4   6    1.10    0.95
   8   4   6    1.04    0.79
   8  -4   6    0.78    0.84
   8  -4   8    9.59    1.65
   8  -4   8    7.80    1.63
   8   4   8   10.01    1.94
   8   4   8    8.20    1.69
   8  -4  10    3.30    0.89
   8   4  10    4.02    1.01
   8  -4  10    4.83    1.01
  -8   5  13    7.57    1.58
  -8  -5  13    8.76    1.40
  -8   5  13    8.67    1.47
   8   5 -13   10.24    1.71
   8   5 -13    8.13    1.72
   8   5 -11   53.04    4.29
   8   5 -11   47.96    4.36
  -8   5  11   49.60    3.62
  -8   5  11   51.82    4.11
  -8   5  11   52.01    4.33
  -8   5  11   53.65    4.15
   8   5  -9   43.30    3.82
   8   5  -9   42.28    4.04
  -8  -5   9   44.35    3.50
  -8  -5   9   41.43    3.40
  -8   5   9   40.90    3.75
  -8   5   9   40.42    3.29
  -8   5   9   48.59    3.97
  -8   5   9   40.41    3.88
  -8   5   7  211.98    9.41
   8   5  -7  220.59    8.70
  -8  -5   7  201.51    8.24
   8   5  -7  225.53    8.55
  -8  -5   7  201.27    7.97
  -8   5   7  233.92    8.39
  -8   5   7  200.22    8.13
  -8   5   7  240.54    8.49
  -8   5   7  193.40    8.52
  -8   5   7  235.64    9.34
  -8   5   5   92.17    5.83
   8   5  -5   87.47    5.09
  -8  -5   5   92.70    4.98
   8   5  -5   94.51    5.16
  -8   5   5  103.92    5.65
  -8   5   5   91.34    4.81
  -8   5   5   82.87    5.07
  -8   5   5  104.12    5.05
  -8   5   5   91.35    4.93
  -8   5   5   91.75    5.50
  -8  -5   3  383.18   12.37
   8   5  -3  401.23   12.15
  -8  -5   3  362.78   10.97
   8   5  -3  371.39   11.40
  -8   5   3  408.70   12.17
  -8   5   3  438.97   11.28
  -8   5   3  372.41   10.77
  -8   5   3  436.82   11.20
  -8   5   3  451.69   11.70
  -8   5   3  355.07   11.22
  -8   5   1  260.75    8.47
  -8  -5   1  251.14    9.74
   8   5  -1  233.09    8.18
  -8   5   1  239.65    8.03
  -8   5   1  287.31    8.93
   8   5  -1  228.98    8.89
   8   5  -1  268.17    9.53
   8   5  -1  221.73    8.58
  -8   5  -1  360.92   11.09
  -8  -5  -1  370.82   12.73
   8   5   1  354.44   11.67
   8   5   1  328.86   11.39
   8  -5   3  297.04   10.81
   8  -5   3  298.26   10.53
   8   5   3  324.88   10.38
  -8   5  -3  239.76    9.39
  -8  -5  -3  266.84   11.15
   8  -5   3  272.74   10.08
  -8   5  -3  359.84   11.25
   8   5   3  284.53   10.52
   8   5   5  117.73    6.18
   8  -5   5  111.20    6.10
  -8   5  -5  111.64    6.10
   8   5   5  112.51    6.33
   8   5   7   76.08    4.93
   8   5   7   79.50    5.19
   8   5   7   83.20    5.17
   8  -5   7   85.02    4.96
   8   5   9  161.62    6.53
   8   5   9  168.83    6.75
   8  -5   9  155.73    5.80
  -8  -6  14   35.64    2.01
  -8   6  14   35.30    2.09
  -8   6  14   29.22    1.96
   8   6 -12   38.73    3.55
  -8   6  12   43.19    3.03
  -8   6  12   43.70    3.25
   8   6 -12   42.37    3.44
  -8   6  10  170.15    8.16
   8   6 -10  168.33    7.76
  -8  -6  10  167.10    7.05
  -8  -6  10  162.82    6.83
  -8   6  10  169.00    7.74
  -8   6  10  168.45    7.74
  -8   6  10  171.91    7.87
  -8   6  10  170.03    6.88
  -8   6  10  180.73    7.49
  -8   6  10  177.88    8.07
   8   6  -8  181.71    8.06
  -8   6   8  169.55    8.67
  -8  -6   8  176.97    7.59
  -8   6   8  178.56    8.26
  -8   6   8  183.08    8.31
  -8   6   8  185.45    7.71
  -8   6   8  179.32    7.60
  -8   6   8  181.48    8.32
  -8   6   6  274.58   11.25
   8   6  -6  273.25   10.07
  -8  -6   6  267.22    9.60
  -8   6   6  269.14   10.27
   8   6  -6  257.72    9.46
  -8   6   6  283.99    9.61
  -8   6   6  242.69    9.97
  -8   6   6  292.76   10.66
  -8   6   6  314.99    9.93
   8   6  -4   14.26    2.15
   8   6  -4    6.07    1.49
  -8  -6   4    6.58    1.44
  -8   6   4    7.75    1.55
   8   6  -4   12.92    2.02
  -8   6   4    7.44    1.65
  -8   6   4    7.42    1.44
  -8   6   4    6.74    1.85
  -8   6   4    8.21    1.51
  -8   6   4    6.49    1.57
  -8   6   4    5.23    1.45
  -8   6   4    8.32    1.59
  -8  -6   2  235.65    9.80
   8   6  -2  245.31    9.28
   8   6  -2  262.31   10.04
  -8   6   2  265.62    8.85
   8   6  -2  249.28    9.02
  -8   6   0   23.80    2.63
   8   6   0   19.01    2.70
   8   6   0   21.94    2.77
   8   6   0   26.24    3.04
   8   6   2   35.83    3.71
  -8   6  -2   42.52    3.76
   8   6   2   35.00    3.57
   8  -6   4  531.59   15.11
  -8   6  -4  510.16   15.65
   8   6   4  498.50   15.56
   8   6   6    0.76    0.83
   8  -6   6    3.03    1.18
  -8   6  -6    0.73    0.94
   8   6   6   -0.27    1.13
   8   6   6    0.44    0.89
   8  -6   8   34.91    2.74
   8   6   8   33.01    2.82
   8   6   8   32.42    2.90
   8   6   8   32.19    2.85
  -8  -7  13   69.36    3.00
  -8   7  13   80.71    3.31
   8   7 -13   74.72    3.61
  -8  -7  11   18.45    2.01
  -8   7  11   18.42    2.29
  -8   7  11   17.64    2.18
  -8   7  11   18.64    2.09
  -8   7  11   17.80    2.21
   8   7 -11   20.31    2.36
  -8  -7   9   54.90    4.31
  -8  -7   9   25.47    2.68
  -8   7   9   28.37    3.22
  -8   7   9   30.55    3.24
  -8   7   9   23.87    2.88
  -8   7   9   30.40    2.89
  -8   7   9   57.43    4.08
  -8   7   9   27.19    3.34
   8   7  -9   26.33    2.91
  -8   7   7   25.51    3.46
   8   7  -7   18.65    2.49
  -8  -7   7   19.29    3.11
  -8  -7   7   17.39    2.32
  -8   7   7   22.37    2.98
  -8   7   7   25.36    2.99
  -8   7   7   20.77    2.83
  -8   7   7   20.31    2.51
  -8  -7   5    2.84    1.01
   8   7  -5    4.95    1.38
  -8   7   5    3.89    1.17
  -8   7   5    1.91    1.10
   8   7  -3   11.28    1.99
  -8   7   3   13.83    2.03
  -8   7   3   11.57    1.81
   8   7  -1   45.47    4.08
  -8   7   1   44.42    3.56
   8   7  -1   40.27    3.85
   8   7   1  139.17    7.18
  -8   7  -1  130.72    6.42
   8   7   1  128.37    7.25
   8   7   1  126.08    7.03
   8   7   1  132.03    6.93
   8  -7   3  144.11    6.95
  -8   7  -3  143.65    7.39
  -8   7  -3  128.61    6.46
   8   7   3  152.44    7.89
   8   7   3  137.43    7.55
   8   7   3  145.75    7.07
   8  -7   5  192.36    7.74
  -8   7  -5  169.61    7.70
   8   7   5  188.19    8.33
   8   7   5  194.43    8.64
   8   7   5  186.34    8.16
   8  -7   7  221.90    7.49
   8  -7   7  227.64    7.45
   8   7   7  207.53    7.70
   8   7   7  223.15    7.87
   8   7   7  228.84    8.21
  -8   8  12    2.22    0.75
  -8  -8  12    1.30    0.59
  -8  -8  10  450.15   11.94
  -8  -8  10  433.68   11.42
  -8   8  10  392.61   11.74
  -8   8  10  434.41   12.04
  -8   8  10  413.15   11.88
  -8   8  10  413.79   10.66
   8   8 -10  398.59   11.44
  -8  -8   8   84.96    4.85
  -8   8   8   84.37    5.33
  -8   8   8   90.76    5.35
  -8   8   8   83.81    5.18
   8   8  -8   85.01    4.95
  -8  -8   8   90.08    5.89
  -8   8   8   75.32    4.36
  -8  -8   6   17.68    2.29
   8   8  -6   17.68    2.46
  -8   8   6   17.60    2.33
  -8   8   6   20.25    2.65
   8   8  -4  163.17    7.74
  -8   8   4  169.34    6.84
   8   8  -4  154.79    7.41
  -8   8   4  178.58    7.20
   8   8  -2  133.47    6.72
  -8   8   2  153.80    6.51
  -8   8   2  130.98    6.13
   8   8  -2  140.10    7.20
  -8   8   0   36.44    3.23
   8   8   0   39.65    3.89
   8   8   0   34.02    3.54
   8   8   0   41.43    3.83
  -8   8  -2   36.41    3.28
   8   8   2   35.70    3.71
   8   8   2   35.00    3.64
   8   8   2   36.71    3.50
   8  -8   4  215.54    7.96
   8   8   4  184.50    7.55
  -8   8  -4  189.13    8.16
   8   8   4  216.96    8.54
  -8   8  -4  178.81    7.31
   8   8   4  218.72    8.74
   8   8   4  210.82    8.72
   8  -8   6   34.94    2.63
   8  -8   6   34.30    2.61
   8   8   6   32.34    2.73
  -8   8  -6   27.54    2.29
   8   8   6   31.68    2.71
   8   8   6   34.83    2.91
  -8  -9   9   96.39    4.72
  -8  -9   9   85.12    3.93
  -8  -9   9   92.08    4.36
  -8   9   9   94.40    4.58
  -8   9   9   90.37    4.57
  -8  -9   7    0.14    0.93
   8   9  -7    0.43    0.66
  -8  -9   7    0.30    0.58
  -8   9   7   -0.11    0.73
  -8   9   7    0.51    0.79
  -8   9   7    0.32    0.66
  -8  -9   5   69.22    4.28
   8   9  -5   60.08    4.32
  -8   9   5   63.73    3.99
  -8   9   5   60.57    4.29
   8   9  -3   88.65    5.28
  -8   9   3   83.94    4.53
   8   9  -3   84.94    5.31
  -8   9   3  101.12    5.06
  -8   9   1   52.66    4.41
  -8   9   1   50.88    3.51
   8   9  -1   56.14    4.35
   8   9  -1   56.74    4.31
  -8   9   1   62.06    3.85
   8   9  -1   54.51    4.25
  -8   9  -1  503.21   15.22
  -8   9  -1  484.78   13.07
   8   9   1  502.91   14.73
   8   9   1  532.48   14.85
   8  -9   3    5.40    1.17
  -8   9  -3    3.89    1.17
   8   9   3    3.59    1.20
  -8   9  -3    3.96    1.22
   8   9   3    4.20    1.22
   8  -9   5  156.70    5.43
   8   9   5  156.03    5.70
   8   9   5  158.13    6.08
  -8 -10   8  197.00    6.42
  -8 -10   8  172.05    5.36
  -8 -10   8  195.64    5.95
  -8  10   8  178.93    5.97
  -8 -10   6   33.66    3.16
  -8  10   6   26.86    2.23
  -8  10   6   31.53    2.62
  -8  10   4  180.70    6.47
   8  10  -4  181.35    7.10
  -8  10   2  132.44    6.13
   8  10  -2  134.15    6.07
  -8  10   2  126.50    5.07
   8  10  -2  140.13    6.30
  -8  10   2  133.22    5.41
  -8  10   0  111.18    5.68
  -8  10   0  100.03    4.56
   8  10   0  114.85    5.47
   8  10   0  110.54    5.47
  -8  10  -2    1.24    0.76
  -8  10  -2    0.54    0.53
   8  10   2    1.02    0.58
   8  10   2    1.04    0.72
  -8  10  -4   95.90    3.67
   8  10   4  109.09    4.41
  -8 -11   5    4.33    0.99
  -8  11   5    4.45    0.81
  -8  11   3   24.02    1.80
  -8 -11   3   27.63    2.63
  -8  11   1  115.92    4.65
   8  11  -1  118.21    4.69
   8  11  -1  118.24    4.73
  -8  11  -1   42.19    2.55
  -9   0  15    0.63    0.71
  -9   0  15    0.44    0.59
  -9   0  13   -0.12    0.79
  -9   0  13    1.07    0.95
  -9   0  11    1.11    0.84
  -9   0  11    0.57    0.79
  -9   0  11    0.97    0.79
  -9   0   9    1.95    0.96
  -9   0   9    0.83    0.75
  -9   0   9    0.10    0.51
  -9   0   7    1.67    0.85
   9   0  -7    0.20    0.34
  -9   0   7    0.29    0.50
  -9   0   7    0.41    0.54
  -9   0   7    0.43    0.46
  -9   0   5    0.69    0.59
  -9   0   5    0.82    0.65
  -9   0   5    0.24    0.52
  -9   0   3    4.40    0.97
  -9   0   3    5.76    1.21
  -9   0   1    1.03    0.64
   9   0  -1    0.39    0.45
   9   0   1    0.74    0.60
   9   0   1    0.80    0.60
   9   0   3   -0.10    0.57
   9   0   3    0.11    0.49
   9   0   3    1.64    0.85
  -9   0  -3    0.96    1.55
   9   0   3    3.11    1.01
   9   0   5    0.12    0.65
   9   0   5    1.48    0.81
   9   0   5    0.15    0.62
   9   0   5    1.24    1.02
  -9   0  -5    0.69    1.80
   9   0   7    1.17    0.86
   9   0   7    0.12    0.64
  -9   0  -7    1.45    2.05
   9   0   9    0.10    0.53
  -9   0  -9    0.19    1.50
   9   0   9    2.40    0.91
  -9   0 -11    0.28    0.78
   9   0  11    0.18    0.40
  -9  -1  16  120.25    3.88
  -9   1  16  115.61    3.85
  -9   1  16  110.57    3.96
   9   1 -14   71.47    4.94
  -9  -1  14   75.47    3.89
  -9   1  14   75.12    3.92
  -9   1  14   79.19    4.81
  -9  -1  12  238.57    7.89
  -9   1  12  226.96    7.84
  -9   1  12  214.07    8.71
  -9   1  12  216.88    9.51
  -9   1  12  232.14    9.52
  -9  -1  10  414.28   11.20
  -9   1  10  421.89   11.33
  -9   1  10  439.68   14.09
  -9   1  10  439.22   13.69
  -9   1  10  422.31   11.86
  -9  -1  10  423.42   11.98
  -9   1  10  402.63   12.04
  -9  -1   8  369.17   11.18
  -9  -1   8  374.29   12.45
  -9  -1   8  366.45   10.51
  -9   1   8  389.59   10.55
  -9   1   8  362.74   11.81
  -9   1   8  356.99   10.60
  -9  -1   8  390.78   10.86
   9   1  -6  134.67    5.80
  -9  -1   6  141.43    5.99
  -9   1   6  141.65    5.76
  -9   1   6  150.99    6.81
  -9  -1   6  142.43    6.75
  -9   1   6  155.23    5.68
  -9   1   6  134.52    5.67
  -9   1   4  432.88   10.45
  -9  -1   4  399.87   11.09
   9   1  -4  416.38   11.19
  -9   1   4  447.84   11.25
  -9  -1   4  418.53   11.17
  -9  -1   4  441.06   11.84
  -9   1   4  415.73   11.04
  -9  -1   2  901.12   19.36
  -9   1   2  950.92   19.51
  -9  -1   2  908.21   19.80
  -9   1   2  901.35   19.75
   9  -1  -2  919.88   19.43
  -9  -1   0 1246.31   24.87
  -9   1   0 1186.83   24.65
   9  -1   0 1268.06   25.68
  -9  -1   0 1224.14   25.82
  -9   1   0 1224.61   25.78
  -9   1  -2  541.46   13.71
   9  -1   2  533.75   14.07
   9   1   2  533.68   13.67
   9   1   2  550.30   14.72
   9  -1   2  527.93   14.61
  -9  -1  -2  509.80   14.54
   9  -1   2  534.32   14.03
  -9  -1  -2  539.41   16.94
   9   1   2  541.40   14.27
   9  -1   2  528.96   14.40
   9   1   2  519.33   13.85
   9   1   4  363.88   11.29
   9  -1   4  346.95   11.31
   9  -1   4  368.84   11.46
   9   1   4  371.44   11.55
   9   1   4  382.17   12.45
   9  -1   4  348.04   12.07
  -9  -1  -4  336.37   11.92
   9  -1   4  378.95   11.72
  -9   1  -4  394.28   15.04
  -9  -1  -4  370.36   14.87
   9  -1   4  375.18   11.65
   9   1   4  384.00   11.76
   9  -1   6   82.38    5.35
  -9   1  -6  101.64    7.83
  -9  -1  -6   96.10    7.83
   9   1   6   93.87    5.43
   9  -1   6   99.20    5.61
   9  -1   8    4.20    1.30
   9   1   8    3.35    1.17
   9  -1   8    3.39    1.17
   9  -1   8    4.79    1.31
   9   1   8    3.25    1.08
  -9   1  -8    2.98    2.06
  -9  -1  -8    1.36    2.29
   9  -1  10   59.48    3.52
  -9  -1 -10   49.30    4.37
   9   1  10   58.35    3.43
  -9  -2  15  112.44    4.24
  -9   2  15  112.75    4.31
   9   2 -15  115.82    5.61
  -9   2  15  102.83    4.30
   9   2 -13   14.53    2.37
  -9  -2  13   11.67    1.78
  -9   2  13   12.53    1.80
  -9   2  13   12.91    2.14
  -9  -2  11  230.03    7.83
  -9   2  11  242.00    8.12
  -9   2  11  233.41    9.24
  -9   2  11  239.05   10.14
  -9   2  11  249.28   10.00
  -9  -2  11  229.66    8.32
  -9  -2   9    9.87    1.75
   9   2  -9    9.82    1.83
  -9   2   9   10.06    1.86
  -9   2   9   11.07    2.11
  -9   2   9   11.34    1.77
  -9   2   9   11.92    2.05
  -9  -2   9    9.30    1.60
  -9   2   9    9.17    1.65
  -9  -2   9   12.17    1.75
  -9  -2   7   40.85    3.04
  -9   2   7   39.09    3.07
  -9   2   7   47.72    3.19
  -9   2   7   38.33    3.08
  -9   2   7   44.55    3.75
   9   2  -7   41.63    3.27
  -9  -2   7   42.86    3.35
  -9   2   7   48.50    3.81
  -9  -2   7   47.63    3.90
  -9   2   5  138.14    5.83
   9   2  -5  128.84    5.61
  -9  -2   5  137.31    5.87
   9  -2  -3 1128.95   22.34
   9   2  -3 1018.41   21.85
  -9  -2   3  972.50   21.78
  -9   2   3 1158.49   22.15
  -9  -2   3 1075.56   23.14
   9  -2  -1    3.90    1.01
  -9   2   1    3.91    1.02
   9   2  -1    3.19    1.02
  -9  -2   1    3.92    1.20
   9   2  -1    3.03    0.83
  -9  -2   1    4.44    1.02
  -9   2   1    5.27    1.17
  -9   2  -1  494.62   12.91
   9   2   1  492.23   12.57
  -9   2  -1  483.71   12.68
  -9  -2  -1  463.31   13.84
  -9  -2  -1  520.75   16.04
   9   2   1  485.70   13.26
   9   2   1  455.06   12.63
   9  -2   3  486.98   13.60
   9  -2   3  415.93   12.90
   9   2   3  468.27   13.19
   9  -2   3  430.95   13.38
  -9  -2  -3  438.38   14.02
   9  -2   3  460.69   13.24
  -9  -2  -3  469.75   16.36
   9   2   3  473.84   13.29
   9  -2   3  449.76   13.30
   9   2   3  485.42   13.29
   9   2   5   70.55    4.73
   9  -2   5   68.97    4.65
   9  -2   5   67.04    4.77
   9  -2   5   72.14    4.67
   9  -2   5   74.18    4.93
  -9  -2  -5   68.63    6.47
   9  -2   5   73.39    4.71
   9   2   5   75.68    4.88
  -9  -2  -5   64.95    5.21
   9   2   7  161.23    7.51
   9  -2   7  168.59    7.77
   9   2   7  171.66    7.74
   9  -2   7  165.31    7.29
  -9  -2  -7  180.19   10.44
   9   2   7  189.00    7.68
   9  -2   9  116.35    5.67
   9   2   9  116.58    5.59
   9  -2   9  112.11    5.00
  -9   3  14    2.84    0.90
  -9  -3  14    1.65    0.88
  -9   3  14    1.94    0.89
  -9   3  14    1.83    0.93
   9   3 -14    2.13    1.01
   9   3 -12   43.63    3.89
   9   3 -12   39.90    3.95
  -9  -3  12   42.66    3.13
  -9   3  12   39.75    3.11
  -9   3  12   47.23    4.26
  -9   3  12   39.42    3.72
   9   3 -10  132.05    6.91
  -9   3  10  130.29    5.75
  -9   3  10  139.24    7.49
  -9   3  10  140.82    7.26
  -9  -3  10  141.80    6.29
  -9  -3   8  316.12   10.01
  -9  -3   8  352.71    9.95
  -9  -3   8  316.12   10.59
   9   3  -8  305.63   10.64
  -9   3   8  324.07    9.95
  -9   3   8  323.16   11.52
  -9   3   8  323.69   11.15
   9   3  -6   20.30    3.06
  -9  -3   6   23.75    2.40
   9   3  -6   20.53    2.52
  -9   3   6   25.80    2.65
   9   3  -6   24.47    2.47
  -9  -3   6   22.73    2.43
  -9   3   6   18.05    2.28
  -9   3   6   24.54    2.48
  -9   3   6   20.71    2.59
  -9   3   6   25.76    2.38
  -9  -3   4  130.10    5.82
   9  -3  -4  152.39    6.01
   9   3  -4  149.10    7.21
   9   3  -4  131.95    6.75
   9   3  -4  132.43    5.78
  -9  -3   4  138.64    5.94
  -9  -3   4  152.66    6.70
  -9   3   4  153.97    6.12
  -9   3   4  140.10    5.96
  -9   3   4  154.57    5.98
   9   3  -2  452.76   12.96
   9  -3  -2  566.62   13.38
   9   3  -2  514.49   13.51
   9   3  -2  424.79   11.92
  -9   3   2  533.87   12.98
  -9  -3   2  530.81   14.30
  -9   3   2  511.30   12.69
  -9   3   2  479.91   12.65
   9   3   0  670.71   16.93
   9   3   0  626.71   16.17
  -9   3   0  749.64   16.81
  -9  -3   0  705.02   18.18
  -9   3   0  681.07   15.84
  -9   3   0  692.17   16.53
   9   3   0  717.91   16.41
   9  -3   2 1361.68   28.48
   9   3   2 1347.52   28.24
   9   3   2 1292.70   28.08
  -9   3  -2 1367.30   27.74
  -9  -3  -2 1349.69   29.86
   9   3   4  441.36   12.89
   9  -3   4  409.40   12.94
   9  -3   4  411.56   12.97
   9   3   4  396.90   12.50
   9  -3   4  396.02   12.49
  -9  -3  -4  409.47   15.69
   9   3   4  446.32   13.09
   9  -3   4  404.44   13.16
  -9  -3  -4  397.92   13.91
   9  -3   6  233.72    9.07
  -9  -3  -6  217.83   11.43
   9   3   6  232.23    9.02
   9  -3   6  232.81    9.38
   9   3   6  223.61    9.00
   9  -3   8   31.20    2.78
   9  -3   8   27.31    2.85
   9   3   8   29.81    2.94
   9  -3  10    6.18    1.11
   9   3  10    5.11    1.06
   9  -3  10    6.82    1.05
  -9  -3 -10    6.23    1.73
  -9   4  15    0.26    0.72
  -9  -4  15    0.09    0.46
  -9   4  15    0.37    0.51
   9   4 -15    0.33    0.45
   9   4 -13  150.13    6.88
   9   4 -13  145.35    7.20
  -9  -4  13  153.06    5.65
  -9   4  13  148.35    5.73
  -9   4  13  157.68    6.91
   9   4 -11  250.17    9.90
  -9  -4  11  244.72    8.57
   9   4 -11  251.75   10.50
  -9   4  11  247.88    8.37
  -9   4  11  269.69   10.64
  -9   4  11  260.27   10.00
   9   4  -9  714.20   19.49
  -9  -4   9  698.84   17.64
   9   4  -9  717.96   19.03
  -9   4   9  764.39   20.15
  -9   4   9  749.46   19.37
  -9  -4   7   29.07    2.95
   9   4  -7   24.40    2.74
  -9  -4   7   23.77    2.53
   9   4  -7   27.47    2.95
  -9   4   7   24.01    2.73
  -9   4   7   23.98    2.72
  -9   4   7   21.69    2.55
  -9   4   7   24.09    2.76
  -9   4   7   22.60    2.53
  -9   4   7   25.87    3.02
  -9   4   7   27.55    2.71
  -9   4   7   23.79    2.76
  -9  -4   5  193.45    7.55
  -9  -4   5  181.16    7.30
   9   4  -5  192.60    7.85
  -9   4   5  198.55    8.01
  -9   4   5  188.64    6.93
  -9   4   5  199.43    7.53
  -9   4   5  174.70    7.40
  -9   4   5  192.61    7.28
  -9   4   5  195.63    8.41
  -9  -4   3   34.98    3.42
   9   4  -3   31.96    3.00
   9   4  -3   39.70    3.29
  -9  -4   3   32.95    2.87
   9   4  -3   31.86    2.99
  -9   4   3   42.59    3.07
  -9   4   3   36.80    2.96
  -9   4   3   32.00    2.88
  -9   4   3   33.84    2.82
  -9   4   1  833.51   18.42
  -9  -4   1  782.76   20.06
   9   4  -1  734.88   18.72
   9   4  -1  827.35   18.29
   9   4  -1  733.39   17.76
  -9   4   1  735.31   17.13
  -9   4   1  815.17   18.07
   9   4   1   50.40    3.93
   9   4   1   45.45    3.67
  -9   4  -1   59.02    4.00
  -9  -4  -1   44.73    4.19
  -9   4  -1   49.30    3.56
   9  -4   3 1437.10   29.78
   9  -4   3 1391.27   29.37
   9  -4   3 1301.66   28.72
   9   4   3 1435.00   29.61
  -9   4  -3 1206.58   28.13
  -9  -4  -3 1311.36   30.87
   9  -4   5   19.97    2.58
   9   4   5   22.51    2.78
   9   4   5   25.49    2.87
   9  -4   5   20.35    2.60
   9   4   5   20.69    2.61
   9  -4   7  182.34    7.53
   9   4   7  176.54    7.49
   9  -4   7  171.48    7.61
   9   4   7  187.28    7.96
   9   4   7  169.54    7.52
   9  -4   9  130.32    5.57
   9   4   9  132.46    5.71
   9  -4   9  142.68    5.37
   9  -4   9  136.25    5.18
  -9   5  14    3.09    1.04
  -9  -5  14    2.31    0.75
  -9   5  14    2.33    0.81
   9   5 -14    2.79    0.93
   9   5 -12    0.12    0.60
   9   5 -12    0.56    0.93
  -9   5  12   -0.10    1.42
  -9  -5  12   -0.08    0.76
  -9   5  12    0.59    0.86
  -9   5  12   -0.26    0.83
  -9   5  12    0.46    0.64
   9   5 -10  147.71    7.29
   9   5 -10  141.40    7.56
  -9  -5  10  143.70    6.48
  -9   5  10  156.39    7.08
  -9   5  10  147.09    7.56
  -9   5  10  148.02    7.13
   9   5  -8    1.52    0.84
  -9   5   8    1.35    0.87
  -9   5   8    1.05    1.20
  -9   5   8    1.98    1.47
  -9   5   8    2.17    1.17
   9   5  -6  285.77   10.15
   9   5  -6  294.46   10.33
  -9  -5   6  282.42    9.93
   9   5  -6  304.23   10.40
  -9   5   6  313.58   10.94
  -9   5   6  301.94    9.73
  -9   5   6  322.40    9.98
  -9   5   6  306.17    9.98
  -9   5   6  305.61   11.09
  -9   5   6  258.81   10.03
  -9  -5   4    3.38    1.41
   9   5  -4    2.83    1.07
  -9  -5   4   22.45    2.46
  -9   5   4    6.54    1.43
   9   5  -4   16.95    2.28
  -9   5   4    4.54    1.28
  -9   5   4    4.21    1.18
  -9   5   4   10.65    1.95
  -9   5   4    3.99    1.32
  -9   5   4    3.12    1.07
  -9   5   4    3.43    1.10
  -9   5   4    3.84    1.16
  -9   5   2 1441.85   28.57
  -9  -5   2 1365.42   30.66
   9   5  -2 1279.66   28.37
  -9   5   2 1397.77   29.66
  -9   5   2 1392.46   27.97
   9   5  -2 1313.61   29.77
  -9   5   0 1271.93   26.02
  -9  -5   0 1200.76   28.01
   9   5   0 1166.50   26.86
   9   5   0 1106.23   26.18
  -9   5   0 1089.03   24.66
  -9   5   0 1330.33   26.10
   9  -5   2  610.51   16.51
   9   5   2  618.60   17.03
   9   5   2  619.61   17.22
  -9   5  -2  565.22   16.21
  -9  -5  -2  586.97   18.01
  -9   5  -2  645.71   16.28
   9  -5   2  620.04   16.93
   9   5   4  150.64    6.94
   9  -5   4  133.61    6.76
  -9   5  -4  141.44    6.88
   9   5   4  142.64    7.24
   9   5   6  421.90   12.87
   9   5   6  417.53   13.07
   9   5   6  422.31   12.94
   9  -5   6  458.30   13.13
   9  -5   6  453.06   13.05
   9   5   6  446.03   13.46
   9   5   8   30.80    2.77
   9  -5   8   36.06    2.73
  -9  -6  13   21.07    1.81
  -9   6  13   21.32    1.89
  -9   6  13   20.52    1.98
   9   6 -13   22.16    2.16
   9   6 -11  388.33   12.10
  -9   6  11  381.98   11.73
  -9   6  11  390.27   10.59
  -9   6  11  396.14   11.33
  -9   6  11  387.75   12.16
   9   6  -9    0.14    0.70
  -9  -6   9    1.03    0.77
  -9  -6   9    1.07    0.78
  -9   6   9    1.51    1.63
  -9   6   9    0.59    0.79
   9   6  -7  191.82    8.24
   9   6  -7  187.86    8.20
  -9  -6   7  181.36    7.83
  -9   6   7  190.76    7.84
  -9   6   7  195.24    8.00
  -9   6   7  207.29    8.95
   9   6  -5   29.29    3.12
   9   6  -5   28.88    3.13
  -9  -6   5   24.40    2.70
  -9   6   5   28.12    3.12
  -9   6   5   20.16    2.78
  -9   6   5   25.18    2.62
  -9   6   5   23.21    2.93
  -9   6   5   29.89    2.88
  -9   6   5   29.29    2.92
  -9   6   5   23.30    2.91
  -9  -6   3  686.15   19.56
   9   6  -3  784.85   20.20
   9   6  -3  741.97   19.33
  -9  -6   3  738.38   18.72
   9   6  -3  711.29   18.63
  -9   6   3  769.78   19.59
  -9   6   3  816.19   18.45
  -9   6   3  869.28   19.01
  -9   6   3  821.74   18.27
  -9   6   3  755.86   20.14
  -9  -6   1    7.78    1.93
   9   6  -1   10.24    2.04
  -9   6   1   13.82    2.03
   9   6  -1    7.34    1.71
  -9   6   1   12.18    1.92
   9   6   1    9.60    1.99
   9   6   1    9.66    1.95
  -9   6  -1   11.95    2.02
   9   6   1    9.28    2.03
   9   6   1    8.15    1.87
   9  -6   3   97.77    5.67
   9   6   3   96.19    6.06
  -9   6  -3   96.90    5.42
   9   6   3   99.25    6.38
   9  -6   5   73.59    4.66
   9   6   5   70.00    4.84
   9   6   5   76.30    5.10
   9   6   5   68.29    5.13
   9   6   5   68.36    4.47
   9  -6   7    7.13    1.35
   9   6   7    4.99    1.28
   9   6   7    6.28    1.43
   9   6   7    3.99    1.18
  -9   7  12   25.19    2.19
  -9  -7  12   24.83    1.96
  -9   7  12   22.59    1.91
  -9   7  12   24.71    2.16
   9   7 -12   26.31    2.37
  -9  -7  10  119.93    5.36
  -9  -7  10  122.56    5.65
  -9   7  10  128.81    6.23
  -9   7  10  119.67    6.02
  -9   7  10  130.41    5.81
   9   7 -10  124.00    6.07
   9   7  -8  422.71   12.80
  -9  -7   8  407.83   12.47
  -9   7   8  417.15   13.29
  -9   7   8  419.10   13.28
  -9   7   8  453.69   12.69
  -9   7   8  409.29   12.28
  -9  -7   6  155.21    7.15
  -9   7   6  160.83    6.70
  -9   7   6  168.00    7.13
   9   7  -6  157.82    7.60
  -9  -7   4  636.89   17.08
   9   7  -4  655.92   17.93
  -9   7   4  673.47   16.46
  -9   7   4  664.54   16.63
  -9   7   4  692.77   16.80
   9   7  -2    8.20    1.71
   9   7  -2   10.38    2.09
  -9   7   2    6.42    1.49
   9   7  -2    9.58    1.98
   9   7   0  268.29   10.57
  -9   7   0  275.62    9.60
   9   7   0  248.67   10.35
  -9   7  -2   28.06    2.94
   9   7   2   24.52    3.11
   9   7   2   23.92    3.05
   9   7   2   21.91    2.75
   9  -7   4  141.40    6.44
   9   7   4  157.87    7.57
   9   7   4  133.65    7.07
   9   7   4  147.73    7.14
   9  -7   6   98.56    4.73
   9  -7   6   96.93    4.71
   9   7   6   96.74    5.11
   9   7   6   95.65    5.21
   9   7   6   94.07    4.93
   9   7   8  261.91    7.07
   9  -7   8  283.46    7.28
  -9  -8  11  192.68    6.14
  -9   8  11  187.14    6.41
  -9  -8   9  119.55    5.27
  -9  -8   9  126.86    5.68
  -9   8   9  130.53    6.07
  -9   8   9  126.19    6.00
  -9  -8   7   77.30    4.68
  -9   8   7   81.91    5.09
  -9   8   7   78.21    4.49
   9   8  -7   77.16    4.88
  -9  -8   7   76.38    5.58
  -9  -8   5   55.87    4.08
   9   8  -5   54.24    4.29
  -9   8   5   57.24    3.73
  -9   8   5   60.57    4.01
   9   8  -3   31.52    3.20
  -9   8   3   32.52    2.90
  -9   8   3   33.07    2.96
  -9   8   3   33.98    3.05
   9   8  -3   29.69    3.17
  -9   8   1    1.99    1.04
   9   8  -1    0.61    0.97
   9   8  -1    0.43    0.67
  -9   8  -1   10.13    1.76
   9   8   1    8.91    1.94
   9   8   1    8.34    1.82
   9   8   1    9.98    1.90
   9  -8   3   28.97    2.67
   9   8   3   28.76    3.01
  -9   8  -3   24.37    2.52
   9   8   3   31.00    3.23
   9   8   3   25.74    2.92
   9   8   3   25.33    2.67
   9  -8   5   30.13    2.41
   9   8   5   25.31    2.43
   9   8   5   28.10    2.62
   9   8   5   29.15    2.72
  -9  -9  10   27.23    1.98
  -9   9  10   24.49    1.96
  -9  -9   8    9.23    1.61
  -9  -9   8    8.60    1.37
  -9  -9   8   11.49    1.58
  -9   9   8   11.79    1.65
  -9   9   8    8.85    1.49
  -9  -9   6  114.51    5.41
   9   9  -6  112.41    5.64
  -9  -9   6  114.33    6.53
  -9   9   6  112.30    5.07
  -9   9   6  109.27    5.58
   9   9  -4   12.17    1.95
  -9   9   4   13.63    1.75
  -9   9   4   12.33    1.83
   9   9  -4   11.89    1.92
  -9   9   2  330.41   11.42
  -9   9   2  344.50   10.16
   9   9  -2  355.34   11.54
  -9   9   2  349.78   10.07
   9   9  -2  367.26   11.57
  -9   9   0   13.08    2.15
  -9   9   0   15.14    1.96
   9   9   0   17.66    2.33
   9   9   0   15.39    2.17
  -9   9  -2  216.12    8.50
  -9   9  -2  214.45    7.43
   9   9   2  238.25    8.23
   9   9   2  236.21    8.59
   9   9   2  237.93    8.38
   9  -9   4    3.59    0.81
   9   9   4    3.38    0.96
  -9   9  -4    3.55    0.88
   9   9   4    5.71    1.20
  -9 -10   7    4.33    1.02
  -9 -10   7    3.64    0.80
  -9 -10   7    4.42    0.91
  -9  10   7    4.05    0.91
  -9 -10   5   41.17    3.47
  -9  10   5   34.95    2.55
  -9  10   5   45.69    3.04
  -9  10   3   11.79    1.56
   9  10  -3   12.39    1.72
  -9  10   3   16.09    1.85
  -9  10   1   30.80    2.77
  -9  10   1   29.54    2.27
   9  10  -1   33.45    2.78
   9  10  -1   31.08    2.68
  -9  10  -1   38.81    2.46
  -9  10  -1   37.48    2.43
   9  10   1   44.61    2.92
   9  10   1   46.12    3.08
  -9  10  -1   48.08    3.25
  -9  10  -3   14.37    1.32
 -10   0  16  252.19    6.15
 -10   0  14    1.53    0.89
  10   0 -14   -0.14    0.83
 -10   0  12 1267.94   25.29
 -10   0  12 1224.10   26.13
 -10   0  10  114.18    5.61
 -10   0  10  123.92    6.65
 -10   0  10  125.15    5.93
 -10   0   8 1131.56   27.02
 -10   0   8 1149.05   24.33
 -10   0   6  240.41    7.70
 -10   0   6  215.07    7.85
 -10   0   6  215.81    8.91
 -10   0   6  235.27    7.55
 -10   0   4 1846.56   33.78
 -10   0   4 1736.73   34.51
  10   0  -4 1835.39   35.14
 -10   0   4 1856.36   35.04
 -10   0   2  409.66   11.41
 -10   0   2  429.71   12.46
  10   0  -2  431.30   11.51
  10   0   0   74.63    4.13
 -10   0   0   69.57    4.11
 -10   0   0   59.71    4.36
  10   0   0   83.61    4.68
  10   0   2 1926.96   37.45
  10   0   2 1929.39   37.48
  10   0   2 1940.43   38.68
 -10   0  -2 2008.89   42.27
  10   0   2 1954.79   38.21
  10   0   2 1876.03   37.46
  10   0   4  417.10   12.88
  10   0   4  452.71   13.29
  10   0   4  422.71   13.82
  10   0   4  454.78   13.59
  10   0   4  462.42   13.62
  10   0   6   53.32    4.08
 -10   0  -6   57.75    5.84
  10   0   6   53.59    4.12
  10   0   8    7.38    1.43
  10   0   8    8.64    1.52
 -10   0  -8    7.26    2.27
  10   0   8   10.26    1.68
 -10   0 -10  193.07    7.54
  10   0  10  222.20    6.41
  10   1 -15   10.70    1.75
 -10  -1  15   10.73    1.32
 -10   1  15   10.35    1.34
  10   1 -13    9.68    1.99
 -10  -1  13    9.37    1.60
 -10   1  13    8.44    1.52
 -10  -1  11    1.69    0.96
 -10   1  11    1.28    0.96
 -10   1  11    0.90    0.88
 -10  -1  11    0.99    0.81
 -10   1  11    1.24    0.78
  10   1  -9  204.61    8.81
 -10  -1   9  220.00    8.09
 -10   1   9  248.82    8.34
 -10   1   9  216.02    9.16
 -10   1   9  215.10    8.21
 -10  -1   9  253.49    8.60
 -10  -1   7   43.57    3.95
  10   1  -7   41.78    3.43
 -10  -1   7   46.23    3.55
 -10   1   7   44.20    3.91
 -10  -1   7   48.28    3.42
 -10   1   7   52.48    3.39
 -10  -1   7   42.55    3.14
 -10   1   7   48.08    3.34
 -10   1   5   14.80    1.76
 -10   1   5   13.10    2.13
  10   1  -5   13.19    1.79
 -10  -1   5   13.72    1.87
  10  -1  -5   14.45    1.90
 -10   1   5   21.00    2.19
  10   1  -5   13.56    2.45
 -10  -1   5   15.15    1.91
 -10  -1   3  236.36    8.15
  10   1  -3  249.23    8.42
 -10   1   3  251.48    8.24
 -10  -1   3  235.65    8.85
  10  -1  -3  257.58    8.37
 -10   1   3  249.35    8.38
 -10   1   1 1331.93   27.64
  10   1  -1 1345.37   27.10
 -10   1   1 1400.16   27.43
  10  -1  -1 1432.49   27.49
 -10  -1   1 1271.47   26.74
  10   1  -1 1317.15   27.62
  10  -1  -1 1300.68   27.57
 -10  -1  -1  225.74    8.04
 -10   1  -1  223.23    8.06
  10   1   1  231.66    8.09
  10  -1   1  233.54    8.75
 -10   1  -1  259.79   10.54
 -10  -1  -1  236.46   10.45
  10   1   1  223.81    8.48
  10  -1   1  224.12    8.55
  10   1   1  221.24    8.10
  10  -1   3  201.97    8.17
  10  -1   3  201.07    8.29
  10  -1   3  207.48    8.19
  10   1   3  205.38    8.11
  10  -1   3  190.15    8.49
  10  -1   3  198.13    8.16
 -10   1  -3  224.36   10.70
 -10  -1  -3  227.37   10.97
  10   1   3  233.76    8.78
  10  -1   3  211.40    8.55
  10   1   3  220.82    8.47
  10  -1   5   62.06    4.58
 -10   1  -5   88.14    7.10
 -10  -1  -5   79.62    7.01
  10  -1   5   73.76    4.78
  10   1   5   81.50    5.16
  10  -1   5   84.73    5.19
  10  -1   7  198.70    8.32
  10   1   7  209.35    8.49
 -10   1  -7  233.93   11.22
 -10  -1  -7  233.88   11.60
  10   1   7  216.64    8.28
  10  -1   7  213.23    8.24
  10  -1   9    3.18    0.94
 -10   1  -9    2.45    1.33
 -10  -1  -9    1.53    1.35
  10  -1   9    4.25    0.95
  10   1   9    4.34    1.04
  10  -1   9    3.59    0.94
  10   2 -14  175.09    7.66
 -10  -2  14  170.54    5.82
 -10   2  14  169.05    5.85
 -10   2  14  178.56    7.22
 -10  -2  12   88.18    4.75
  10   2 -12   82.39    5.67
 -10  -2  12   81.84    4.29
 -10   2  12   82.80    4.43
 -10   2  12   83.41    5.61
 -10   2  12   91.30    5.72
  10   2 -10  473.72   14.85
 -10   2  10  509.40   15.74
 -10   2  10  516.23   15.50
 -10  -2  10  524.96   13.86
 -10  -2   8  256.74    9.42
 -10  -2   8  259.82   10.34
  10   2  -8  228.79    9.21
 -10  -2   8  275.68    8.96
 -10   2   8  242.57    8.67
 -10  -2   8  257.49    8.97
 -10   2   8  256.26    8.64
 -10   2   8  242.37    9.80
 -10   2   8  239.68    9.59
  10   2  -6   23.32    3.53
 -10   2   6   34.26    2.83
 -10  -2   6   33.70    2.94
 -10  -2   6   41.18    3.04
 -10   2   6   39.04    3.27
  10   2  -6   36.12    3.11
 -10   2   6   39.01    3.51
 -10  -2   6   34.45    3.05
 -10  -2   6   34.62    3.47
 -10   2   6   41.32    3.01
 -10   2   6   31.53    2.89
 -10   2   6   36.18    3.38
 -10  -2   4    6.50    1.50
  10   2  -4    4.39    1.08
 -10   2   4    9.49    1.51
 -10  -2   4    5.38    1.22
 -10   2   4    8.28    1.46
 -10   2   4    4.40    1.10
  10   2  -4    6.19    1.66
 -10  -2   4    8.26    1.66
  10  -2  -4    5.02    1.18
  10   2  -2   25.50    2.58
  10   2  -2   21.63    2.28
 -10  -2   2   21.89    2.28
 -10  -2   2   21.95    2.58
 -10   2   2   20.42    2.15
 -10   2   2   26.55    2.58
 -10   2   2   22.25    2.30
  10  -2  -2   24.05    2.44
  10   2  -2   24.51    2.54
 -10   2   0  488.26   13.02
 -10  -2   0  491.11   14.29
  10   2   0  468.16   13.60
  10  -2   0  459.81   13.59
  10  -2   2   16.15    2.26
  10   2   2   13.67    2.01
 -10  -2  -2   12.32    2.27
 -10   2  -2   12.18    1.85
  10  -2   2   12.88    1.95
  10   2   2   15.16    2.24
 -10  -2  -2   16.41    3.07
  10  -2   2   14.48    2.14
  10   2   2   11.92    1.92
  10   2   4  569.69   15.62
  10  -2   4  547.50   15.89
  10  -2   4  576.96   15.98
 -10  -2  -4  600.29   19.71
  10  -2   4  584.17   16.01
  10   2   4  591.48   16.04
  10   2   6    2.59    1.16
  10  -2   6    3.72    1.31
  10   2   6    3.71    1.22
  10   2   6    3.41    1.19
  10  -2   6    3.52    1.24
 -10  -2  -6    2.06    1.97
  10  -2   8  246.42    8.83
  10   2   8  257.26    8.89
  10  -2   8  244.37    8.39
 -10  -2  -8  236.54   10.89
  10   2   8  258.99    8.71
  10  -2   8  254.92    8.41
  10  -2  10    6.66    1.02
  10   2  10    6.57    1.02
  10   2  10    5.78    0.95
  10   3 -15   34.60    2.76
 -10  -3  15   30.03    1.94
 -10   3  15   29.39    1.95
  10   3 -13    8.29    1.81
 -10  -3  13    7.49    1.35
 -10   3  13    7.70    1.41
 -10   3  13   10.00    1.80
  10   3 -11  108.80    6.31
 -10  -3  11  121.07    5.72
  10   3 -11  111.34    6.69
 -10  -3  11  110.62    5.07
 -10   3  11  107.61    6.55
 -10   3  11  122.15    6.71
 -10  -3   9   27.85    2.76
  10   3  -9   24.62    2.92
 -10   3   9   25.31    3.16
 -10   3   9   28.16    3.16
 -10  -3   7  101.96    5.18
 -10  -3   7   92.36    5.13
  10   3  -7   70.92    5.94
  10   3  -7   93.16    5.71
 -10   3   7   96.38    5.43
 -10  -3   7   89.04    5.23
 -10   3   7   89.62    4.84
 -10   3   7   78.72    4.87
 -10   3   7   88.79    5.67
  10   3  -5   80.71    5.78
 -10  -3   5   76.38    4.58
  10  -3  -5   68.35    4.15
  10   3  -5   87.41    5.40
 -10   3   5   82.24    4.96
  10   3  -5   73.79    4.49
 -10  -3   5   70.93    4.43
 -10   3   5   73.42    4.50
 -10   3   5   86.66    4.65
 -10   3   5   71.56    4.94
  10   3  -3  961.58   22.23
  10   3  -3 1161.27   23.48
  10  -3  -3 1132.91   22.41
  10   3  -3 1007.30   23.15
  10   3  -3  838.76   20.73
 -10  -3   3  940.06   21.63
 -10  -3   3  982.15   23.38
 -10   3   3 1014.89   21.77
 -10   3   3  969.34   21.82
 -10   3   3 1009.72   21.28
 -10   3   1  769.17   17.93
 -10  -3   1  770.86   19.49
  10   3  -1  833.55   18.22
 -10   3   1  772.04   18.12
 -10   3   1  701.92   16.54
 -10   3   1  721.92   17.12
  10   3  -1  723.50   18.45
 -10   3  -1  982.60   21.88
 -10  -3  -1  942.98   23.40
  10   3   1  933.36   22.46
  10   3   1  924.75   21.90
  10  -3   3   60.20    4.50
  10  -3   3   62.78    4.55
  10  -3   3   58.07    4.26
 -10  -3  -3   64.99    5.83
  10   3   3   68.96    4.67
  10  -3   3   60.29    4.47
  10   3   3   64.11    4.52
 -10   3  -3   52.03    3.95
 -10  -3  -3   55.73    4.84
  10   3   5  576.31   15.96
  10  -3   5  552.12   16.01
  10   3   5  552.26   15.79
  10  -3   5  590.30   16.03
 -10  -3  -5  568.50   19.21
  10  -3   5  572.16   15.76
  10   3   5  599.58   16.41
  10  -3   7    6.70    1.51
  10   3   7    4.53    1.21
  10   3   7    7.21    1.47
  10  -3   7    6.78    1.40
 -10  -3  -7    4.68    2.01
  10  -3   9  188.29    6.55
 -10  -3  -9  173.29    7.70
  10  -3   9  189.12    6.00
  10   3   9  203.19    6.76
  10   3   9  181.91    6.46
  10   4 -14    7.61    1.49
 -10   4  14    6.92    1.35
 -10  -4  14    5.35    1.02
 -10   4  14    6.39    1.15
 -10   4  14    5.95    1.18
  10   4 -12   46.91    3.86
 -10  -4  12   41.50    3.07
  10   4 -12   45.11    4.06
 -10  -4  12   48.84    3.17
 -10   4  12   46.96    3.19
 -10   4  12   46.54    3.65
 -10   4  12   50.45    4.16
 -10   4  12   42.60    3.67
  10   4 -10   18.77    2.59
  10   4 -10   19.11    2.79
 -10  -4  10   19.55    2.35
 -10   4  10   17.19    2.58
 -10   4  10   17.78    2.67
 -10   4  10   15.75    2.42
  10   4  -8   90.68    5.59
 -10  -4   8  102.85    5.42
 -10  -4   8   88.17    5.21
 -10   4   8   94.53    5.63
 -10   4   8   97.37    5.30
 -10   4   8   95.78    6.11
 -10   4   8   94.70    5.77
 -10  -4   6    5.05    1.28
  10   4  -6    0.80    1.08
 -10   4   6    0.53    0.92
  10   4  -6    0.53    0.65
 -10   4   6    4.13    1.27
  10   4  -6    2.16    0.99
 -10  -4   6    4.05    1.19
 -10   4   6    1.91    1.08
 -10   4   6    0.89    0.70
 -10   4   6    1.21    0.84
 -10  -4   4   47.91    4.15
  10   4  -4   54.31    4.09
  10   4  -4   58.86    4.28
 -10  -4   4   58.83    4.10
  10   4  -4   58.18    4.28
 -10   4   4   56.96    4.25
 -10   4   4   57.56    3.79
 -10   4   4   57.79    3.98
 -10   4   4   49.76    3.85
 -10   4   4   61.33    3.96
 -10   4   4   52.82    4.36
 -10  -4   2    2.69    1.39
 -10   4   2    3.41    1.16
  10   4  -2    3.79    1.25
  10   4  -2    5.72    1.37
  10   4  -2    3.54    1.24
 -10   4   2    3.42    1.17
 -10   4   2    3.13    1.09
 -10   4   2    3.78    1.16
 -10  -4   0    2.41    1.23
 -10   4   0    1.64    0.88
  10   4   0    1.65    0.86
  10   4   0    1.51    0.97
 -10   4   0    1.22    0.86
 -10   4   0    0.84    0.73
  10  -4   2    5.01    1.39
  10  -4   2    5.11    1.39
 -10  -4  -2    4.53    1.59
 -10   4  -2    4.04    1.26
  10   4   2    6.18    1.54
  10  -4   2    5.14    1.37
  10   4   2    7.08    1.59
  10   4   4   54.63    4.17
  10  -4   4   53.23    4.20
  10  -4   4   53.88    4.15
  10  -4   4   57.04    4.37
  10   4   4   52.56    4.26
  10   4   6   56.54    4.22
  10  -4   6   58.35    4.27
  10   4   6   58.78    4.20
  10  -4   6   57.36    4.09
  10  -4   6   61.90    4.13
  10   4   6   63.64    4.46
  10  -4   8   45.93    3.22
  10   4   8   46.53    3.21
  10   4   8   46.83    3.22
  10  -4   8   41.53    2.86
  10   5 -13   17.76    2.11
  10   5 -13   17.84    2.23
 -10  -5  13   17.82    1.73
 -10   5  13   16.84    1.76
 -10   5  13   16.23    1.95
 -10   5  13   20.48    2.14
  10   5 -11   68.62    4.70
 -10  -5  11   60.19    3.87
  10   5 -11   61.60    4.72
 -10   5  11   71.74    4.45
 -10   5  11   67.84    4.86
 -10   5  11   63.44    4.40
  10   5  -9  300.79   10.95
 -10  -5   9  290.41    9.92
 -10  -5   9  293.00   10.17
 -10   5   9  321.63   10.40
 -10   5   9  293.10   11.22
  10   5  -7    3.15    1.10
  10   5  -7    0.13    0.65
 -10  -5   7    0.77    0.80
 -10   5   7    1.04    1.00
 -10   5   7    0.85    0.84
 -10   5   7    0.79    1.25
 -10   5   7    0.78    0.83
 -10   5   7    0.91    0.78
 -10  -5   5  416.15   12.83
  10   5  -5  405.46   12.87
 -10   5   5  459.33   13.82
 -10   5   5  493.36   12.64
 -10   5   5  409.67   11.93
 -10   5   5  370.59   12.56
 -10   5   5  464.07   12.74
 -10   5   5  418.04   12.26
 -10   5   5  421.93   13.83
 -10  -5   3  549.81   16.64
  10   5  -3  536.78   16.02
 -10  -5   3  511.69   14.99
  10   5  -3  561.14   15.38
 -10   5   3  571.89   16.14
 -10   5   3  592.16   14.76
 -10   5   3  608.37   15.33
 -10   5   3  598.11   15.12
 -10  -5   1    5.31    1.71
 -10   5   1    7.00    1.48
  10   5  -1    4.85    1.36
  10   5  -1    5.46    1.52
 -10   5   1    3.96    1.31
 -10   5   1    6.00    1.44
  10   5   1  552.33   16.11
  10   5   1  521.03   15.81
 -10   5  -1  567.19   14.86
  10  -5   3  262.44    9.86
  10   5   3  257.84   10.35
  10   5   5    6.13    1.70
  10   5   5   11.46    2.03
  10  -5   5   10.77    1.87
  10   5   5    9.64    1.88
  10  -5   5   10.00    1.80
  10  -5   7   85.21    4.41
  10   5   7   81.07    4.40
  10   6 -12   22.58    2.37
 -10  -6  12   20.39    1.87
 -10   6  12   19.48    2.15
 -10   6  12   21.94    2.34
  10   6 -10  143.30    6.85
 -10  -6  10  143.33    6.35
 -10  -6  10  141.94    6.13
 -10   6  10  149.12    6.50
 -10   6  10  146.51    7.11
  10   6  -8  180.87    8.07
  10   6  -8  182.81    7.93
 -10  -6   8  180.21    7.77
 -10   6   8  193.21    8.31
 -10   6   8  197.37    7.85
 -10   6   8  195.53    8.68
  10   6  -6  181.92    8.23
 -10  -6   6  178.72    7.88
 -10   6   6  181.24    7.54
 -10   6   6  190.19    7.55
 -10   6   6  186.91    7.64
 -10   6   6  187.79    8.60
  10   6  -4  624.24   17.43
  10   6  -4  633.47   17.83
 -10  -6   4  601.15   16.71
 -10   6   4  665.62   16.30
 -10   6   4  685.55   16.66
 -10   6   4  661.49   16.49
 -10   6   4  639.34   16.00
 -10   6   4  629.13   17.77
 -10   6   4  627.75   17.46
  10   6  -2  308.99   10.95
  10   6  -2  316.54   11.75
 -10   6   2  323.12   10.45
  10   6   0  592.82   17.61
  10   6   0  623.14   17.89
  10   6   2   37.51    3.49
  10   6   2   45.79    3.98
  10   6   2   30.20    3.40
 -10   6  -2   33.26    3.12
  10   6   2   35.41    3.74
  10   6   2   32.99    3.59
  10  -6   4  122.37    6.09
  10   6   4  124.73    6.64
  10   6   4  135.93    7.23
  10   6   4  124.46    6.85
  10   6   4  137.82    6.29
  10  -6   6   35.71    2.84
  10  -6   6   34.55    2.75
  10   6   6   33.28    2.86
  10   6   6   36.90    3.20
  10   6   6   31.15    3.00
  10  -6   8   42.77    2.44
  10  -6   8   45.46    2.38
  10   6   8   42.15    2.61
 -10  -7  11   49.80    2.95
 -10  -7  11   50.86    3.13
 -10   7  11   51.49    3.39
 -10   7  11   48.49    3.21
  10   7 -11   52.24    3.50
  10   7  -9    0.93    0.78
 -10  -7   9    0.20    0.61
 -10  -7   9    0.32    0.62
 -10   7   9    0.36    0.70
 -10   7   9    1.19    1.47
 -10   7   9    2.45    1.08
 -10  -7   7   17.53    2.32
 -10   7   7   19.16    2.56
  10   7  -7   19.63    2.52
 -10   7   7   14.90    2.27
 -10   7   7   20.26    2.66
 -10  -7   5    3.47    1.14
  10   7  -5    3.00    1.13
 -10   7   5    3.04    1.24
 -10   7   5    2.94    1.15
 -10   7   5    2.18    1.18
  10   7  -3    0.14    0.71
  10   7  -3    0.63    0.89
 -10   7   3    0.88    0.83
 -10   7   3    0.79    0.78
 -10   7   3   -0.11    0.92
  10   7  -1    7.06    1.78
 -10   7   1    7.47    1.61
  10   7  -1    7.15    1.78
  10   7   1    0.14    0.70
 -10   7  -1   -0.12    0.74
  10   7   1    0.47    0.73
  10   7   1    0.87    0.83
  10   7   1    0.41    0.79
 -10   7  -3    4.82    1.28
  10   7   3    5.86    1.62
  10   7   3    8.15    1.80
  10  -7   3    7.89    1.52
  10  -7   5   11.20    1.59
  10  -7   5    8.73    1.44
  10   7   5    8.02    1.54
  10   7   5    8.43    1.59
  10   7   5   11.17    1.79
  10  -7   7   19.15    1.55
  10  -7   7   18.72    1.59
  10   7   7   15.74    1.54
  10   7   7   18.04    1.71
 -10  -8  10    0.39    0.46
 -10  -8  10    0.76    0.57
 -10   8  10    0.58    0.56
 -10   8  10    0.74    0.62
  10   8  -8  167.08    6.91
 -10  -8   8  170.43    6.58
 -10  -8   8  179.30    7.00
 -10   8   8  184.28    7.36
 -10   8   8  179.76    7.28
 -10  -8   6   18.27    2.27
  10   8  -6   15.22    2.20
 -10   8   6   16.75    2.16
 -10   8   6   14.32    2.15
  10   8  -4  331.66   11.38
 -10   8   4  357.75   10.50
 -10   8   4  351.69   10.43
 -10   8   2  214.83    7.86
 -10   8   2  211.66    7.87
  10   8  -2  202.24    8.64
 -10   8   0   36.25    3.07
  10   8   0   37.28    3.58
  10   8   0   35.29    3.43
 -10   8  -2  107.20    5.15
  10   8   2  120.07    6.28
  10   8   2  116.01    5.99
  10   8   2  117.68    5.79
  10  -8   4   45.75    2.88
  10  -8   4   46.69    3.08
  10   8   4   48.75    3.24
  10   8   4   40.85    3.18
  10   8   4   42.43    3.19
 -10  -9   9   37.59    2.28
 -10  -9   9   42.76    2.61
 -10   9   9   37.27    2.50
 -10   9   9   36.97    2.55
  10   9  -7    2.55    0.88
 -10  -9   7    3.27    0.90
 -10  -9   7    3.61    0.91
 -10   9   7    3.42    0.98
 -10   9   7    2.60    0.83
  10   9  -5   42.68    3.33
 -10   9   5   38.16    2.89
 -10   9   5   44.62    3.37
  10   9  -3   11.78    1.77
 -10   9   3   11.04    1.58
 -10   9   3    9.90    1.56
  10   9  -3    9.23    1.66
  10   9  -3   10.74    1.76
 -10   9   1  160.26    7.07
 -10   9   1  141.53    5.83
 -10   9   1  159.74    6.05
  10   9  -1  153.85    6.78
  10   9  -1  162.22    6.92
 -10   9  -1   15.51    2.10
  10   9   1   20.29    2.24
 -10   9  -1   16.62    1.83
 -10   9  -1   15.51    1.76
  10   9   1   15.94    1.99
  10   9   1   19.59    2.18
  10   9   1   16.47    2.05
  10  -9   3  235.90    6.68
 -10   9  -3  199.38    6.79
  10   9   3  265.54    7.25
 -10   9  -3  178.50    5.95
 -10   9  -3  173.14    5.62
  10   9   3  219.96    7.03
 -10 -10   6    0.72    0.45
 -10  10   6    1.12    0.57
 -10 -10   4    7.94    1.49
  10  10  -4    6.59    1.13
 -10  10   4    5.68    1.05
 -10  10   4    8.14    1.25
 -10  10   2    0.35    0.47
  10  10  -2    0.62    0.55
 -10  10   2    1.23    0.66
  10  10  -2    1.05    0.59
 -10  10   2    1.63    0.63
  10  10  -2    0.57    0.53
 -10  10   0    2.36    0.76
 -10  10   0    2.60    0.68
 -10  10   0    2.36    0.68
  10  10   0    2.57    0.74
 -11   0  15    0.56    0.58
 -11   0  13    0.77    0.82
 -11   0  11    2.60    1.09
 -11   0  11   -0.22    0.68
 -11   0   9    1.01    0.93
 -11   0   9    4.27    1.26
 -11   0   9    3.22    1.07
  11   0  -7    0.38    0.53
 -11   0   7    0.24    0.58
 -11   0   7    0.62    0.83
 -11   0   7   -0.10    0.62
 -11   0   7    0.20    0.58
  11   0  -5    2.66    0.95
 -11   0   5    0.33    0.56
 -11   0   5    0.71    0.72
 -11   0   5    0.63    0.69
  11   0  -5    0.48    1.06
  11   0  -3    1.14    0.69
 -11   0   3    0.11    0.54
 -11   0   3    0.22    0.57
 -11   0   3    1.64    0.88
  11   0  -3    0.41    0.64
  11   0  -1    1.86    0.85
 -11   0   1    0.11    0.51
 -11   0   1    1.21    0.93
  11   0  -1    0.81    0.62
 -11   0  -1    1.46    0.81
  11   0   1    2.29    0.91
  11   0   1    0.23    0.54
  11   0   1    0.38    0.70
  11   0   3    1.96    0.95
  11   0   3    2.38    0.96
  11   0   3    0.64    0.68
 -11   0  -3    1.29    1.61
  11   0   3    3.31    1.17
  11   0   5    1.13    0.79
  11   0   5    1.53    0.88
 -11   0  -5    0.22    1.96
  11   0   7    0.31    0.51
  11   0   7    2.79    0.98
 -11   0  -7    0.19    1.57
  11   0   7    0.55    0.67
  11   0   9    0.64    0.43
  11   0   9    0.60    0.49
  11   1 -14   43.37    3.68
 -11  -1  14   41.14    2.63
 -11   1  14   44.14    2.72
 -11   1  14   42.62    3.28
 -11   1  12    9.26    1.89
 -11  -1  12    8.62    1.55
 -11   1  10  522.39   15.80
 -11  -1  10  541.73   14.24
 -11   1  10  505.55   14.17
  11   1  -8  291.49   10.75
 -11  -1   8  327.97   11.05
 -11   1   8  327.40   12.09
 -11  -1   8  340.72   12.41
 -11  -1   8  332.52   10.44
 -11   1   8  344.05   10.23
 -11   1   8  328.46   10.36
 -11  -1   8  338.39   10.41
 -11  -1   6  908.95   22.66
  11   1  -6  794.97   20.04
  11  -1  -6  820.87   20.30
 -11  -1   6  868.76   20.59
 -11   1   6  844.09   20.02
 -11   1   6  918.86   22.37
 -11  -1   6 1005.48   20.44
 -11   1   6  996.31   19.78
 -11   1   6  803.76   19.78
  11   1  -6  750.36   22.41
  11   1  -4  548.25   14.89
 -11  -1   4  521.05   14.57
  11  -1  -4  574.95   15.46
 -11   1   4  569.54   14.84
 -11   1   4  653.17   15.45
  11  -1  -4  570.09   14.88
 -11  -1   4  595.80   15.47
 -11   1   4  538.01   14.49
  11   1  -4  647.30   17.14
  11   1  -2 1061.82   22.71
 -11   1   2 1069.83   22.65
 -11  -1   2  903.59   23.16
 -11   1   2  974.05   22.29
  11  -1  -2 1091.73   22.62
  11   1  -2  996.97   22.45
 -11  -1   2  927.33   21.77
  11   1  -2 1016.42   22.63
 -11  -1   0   37.73    3.21
 -11   1   0   33.92    3.03
  11   1   0   44.85    3.65
  11  -1   0   39.43    3.42
 -11   1  -2  941.25   22.21
  11  -1   2 1000.22   23.03
  11  -1   2  970.27   22.71
  11   1   2  980.84   22.53
  11  -1   2  945.16   23.35
 -11   1  -2 1136.43   27.18
 -11  -1  -2 1067.94   27.15
  11   1   2 1022.88   23.46
  11  -1   2 1037.50   23.58
  11   1   2  941.02   22.54
  11  -1   2  971.59   22.64
  11  -1   4   26.50    2.97
 -11   1  -4   30.10    4.29
 -11  -1  -4   24.70    3.98
  11   1   4   29.53    3.04
  11  -1   4   27.78    3.01
  11   1   4   31.74    3.16
  11  -1   4   28.24    3.03
  11  -1   6  262.20    9.77
  11   1   6  282.47   10.12
 -11   1  -6  331.26   13.37
 -11  -1  -6  303.21   13.22
  11   1   6  309.23   10.29
  11  -1   6  277.00    9.89
  11  -1   8  203.41    7.32
  11   1   8  217.63    7.56
  11  -1   8  222.48    7.49
 -11  -1  -8  206.73    9.33
  11   1   8  232.80    7.53
  11  -1   8  208.32    7.16
 -11  -2  15    3.80    0.78
 -11   2  15    3.74    0.83
  11   2 -15    1.78    1.04
 -11  -2  13   56.79    3.50
  11   2 -13   63.59    4.66
 -11  -2  13   57.45    3.31
 -11   2  13   61.63    3.44
 -11   2  13   68.07    4.53
 -11  -2  11   27.61    2.75
 -11   2  11   33.66    3.60
 -11   2  11   27.10    3.19
  11   2 -11   27.41    3.17
 -11  -2   9  115.19    5.66
  11   2  -9  107.55    6.28
 -11   2   9  112.68    6.60
 -11   2   9  104.90    6.28
 -11  -2   7   17.69    2.14
  11   2  -7   11.59    2.62
 -11   2   7   14.68    1.96
  11   2  -7   12.45    2.46
 -11  -2   7   12.84    2.33
  11   2  -7   12.89    2.06
 -11  -2   7   13.34    2.11
 -11   2   7   13.83    2.30
 -11   2   7   13.08    1.99
 -11   2   7   13.56    2.24
 -11   2   7   15.96    2.01
  11   2  -5  183.80    7.63
 -11   2   5  210.51    8.86
 -11  -2   5  194.28    7.90
 -11   2   5  197.70    7.95
 -11   2   5  202.08    8.58
  11   2  -5  227.08    9.83
  11  -2  -5  208.11    7.92
 -11   2   3  553.02   14.12
  11   2  -3  563.39   14.78
 -11  -2   3  469.22   14.61
  11  -2  -3  542.31   13.94
  11   2  -3  436.56   13.08
 -11  -2   3  438.27   13.08
 -11  -2   3  512.52   14.36
  11   2  -3  489.80   13.83
  11  -2  -1   10.80    1.80
  11   2  -1   11.41    1.85
 -11   2   1   12.16    1.88
 -11  -2   1   10.59    1.99
  11  -2  -1    9.73    1.75
 -11   2  -1  119.57    6.02
  11  -2   1  133.42    6.53
 -11   2  -1  101.88    5.46
 -11  -2  -1  105.70    6.30
  11   2   1  132.81    6.74
  11  -2   1  116.54    6.31
  11   2   1  117.10    6.04
  11  -2   3  463.82   14.20
  11  -2   3  470.41   14.08
 -11  -2  -3  516.61   17.82
  11   2   3  518.18   14.91
  11  -2   3  509.28   14.79
  11   2   3  491.07   14.64
  11   2   5    1.39    0.93
  11  -2   5    2.27    1.02
  11   2   5    2.33    1.04
  11   2   5    3.49    1.16
  11  -2   5    4.04    1.24
 -11  -2  -5    0.43    1.89
  11  -2   5    3.83    1.15
  11  -2   7    7.63    1.54
  11   2   7    9.61    1.65
 -11  -2  -7    9.91    2.60
  11   2   7   10.61    1.71
  11  -2   7   10.47    1.67
  11  -2   9  105.47    4.24
  11  -2   9  108.61    3.98
  11   2   9  115.93    4.46
  11   3 -14   12.88    1.88
 -11  -3  14   10.92    1.34
 -11   3  14   10.89    1.37
 -11   3  14    8.54    1.44
 -11   3  14   11.84    1.67
  11   3 -12    0.40    0.69
  11   3 -12    1.79    1.40
 -11  -3  12    0.75    0.59
  11   3 -12    1.18    0.92
 -11   3  12    1.19    1.19
 -11  -3  12    1.23    0.84
 -11   3  12    1.43    0.99
 -11   3  12    2.39    1.11
  11   3 -10   17.70    3.35
 -11  -3  10   31.66    2.95
 -11   3  10   28.74    3.33
 -11   3  10   28.24    3.25
  11   3 -10   27.06    3.14
 -11  -3   8  160.91    6.80
 -11  -3   8  149.54    6.86
  11   3  -8  141.52    7.13
 -11   3   8  147.57    7.68
 -11   3   8  147.09    7.46
 -11  -3   6  337.42   10.22
  11   3  -6  331.70   12.51
 -11  -3   6  317.07   10.70
  11   3  -6  322.40   11.64
 -11   3   6  335.43   11.24
  11   3  -6  291.22   10.44
 -11  -3   6  315.69   10.91
 -11   3   6  295.79   10.56
 -11   3   6  313.42   11.50
  11  -3  -4 1354.40   26.92
  11   3  -4 1274.57   28.56
  11   3  -4 1104.89   26.12
 -11  -3   4 1191.96   26.57
 -11  -3   4 1140.71   27.20
 -11   3   4 1199.95   26.59
 -11   3   4 1288.62   26.25
 -11  -3   2 1389.22   30.35
  11  -3  -2 1531.60   29.51
 -11   3   2 1494.10   29.33
  11   3  -2 1518.53   29.45
 -11   3   2 1292.66   27.37
 -11   3   2 1313.17   27.91
 -11   3   2 1254.55   28.27
  11   3  -2 1350.22   29.64
 -11   3   0   33.69    3.14
 -11  -3   0   26.57    3.28
  11   3   0   35.72    3.45
  11  -3   0   24.46    2.83
  11  -3   2   73.97    5.03
  11  -3   2   59.60    4.32
  11   3   2   69.48    4.85
  11  -3   2   72.52    4.97
  11   3   2   71.00    4.89
  11   3   4  258.42    9.45
  11  -3   4  233.52    9.34
  11  -3   4  246.25    9.42
 -11  -3  -4  251.93   11.77
  11  -3   4  238.65    9.38
  11   3   4  247.70    9.70
  11   3   6  158.92    7.12
  11  -3   6  174.29    7.47
  11   3   6  173.71    7.34
 -11  -3  -6  190.78    9.55
  11  -3   6  182.20    7.12
  11   3   6  188.04    7.64
  11  -3   6  177.11    7.25
  11  -3   8   89.76    4.35
  11   3   8   97.25    4.46
  11   3   8   89.94    4.34
  11   3   8  101.89    4.41
  11  -3   8   89.11    4.05
  11   4 -13    1.90    0.82
  11   4 -13    2.12    1.01
 -11   4  13    1.78    1.09
 -11  -4  13    2.76    0.86
 -11   4  13    2.41    0.89
  11   4 -11   38.73    3.59
 -11  -4  11   35.97    3.02
  11   4 -11   41.18    3.84
 -11   4  11   36.47    3.25
 -11   4  11   33.42    3.51
 -11   4  11   38.25    3.50
  11   4  -9  149.02    7.47
 -11  -4   9  158.82    6.89
 -11  -4   9  150.94    6.95
 -11   4   9  165.87    7.05
 -11   4   9  150.47    7.84
 -11   4   9  155.11    7.59
  11   4  -7  131.79    6.85
 -11  -4   7  140.16    6.45
 -11  -4   7  137.39    6.76
 -11   4   7  143.30    7.13
 -11   4   7  155.80    6.59
 -11   4   7  140.68    7.45
  11   4  -5  323.58   11.46
  11   4  -5  453.68   13.45
 -11  -4   5  380.79   12.27
  11   4  -5  393.27   12.84
 -11   4   5  417.39   13.10
 -11   4   5  451.73   12.18
 -11   4   5  350.77   12.01
 -11   4   5  395.00   11.80
 -11   4   5  381.68   13.20
 -11  -4   3  349.47   12.41
  11   4  -3  344.55   11.97
  11   4  -3  356.69   11.70
 -11   4   3  369.01   10.87
 -11   4   3  379.28   11.34
 -11   4   3  327.78   11.18
 -11   4   3  355.93   10.86
 -11   4   1  834.90   20.13
 -11  -4   1  851.21   22.08
  11   4  -1  840.07   21.49
 -11   4   1  817.96   18.82
 -11   4   1  863.53   19.72
  11   4   1  195.53    8.66
  11  -4   1  196.30    8.50
  11   4   1  171.89    8.10
  11  -4   3  133.93    6.80
  11  -4   3  136.40    6.75
  11   4   3  138.05    6.98
  11  -4   3  132.29    6.86
  11   4   3  140.63    7.14
  11   4   5   11.22    1.90
  11  -4   5   11.42    1.91
  11  -4   5   11.45    1.86
  11  -4   5   10.70    1.82
  11   4   5   11.48    1.99
  11  -4   7  259.33    8.41
  11   4   7  278.67    8.60
  11  -4   7  256.78    8.06
  11   4   7  245.12    8.13
 -11   5  14    2.39    0.79
 -11  -5  14    2.45    0.63
  11   5 -12  149.74    6.55
 -11  -5  12  137.05    5.40
  11   5 -12  138.98    6.58
 -11  -5  12  139.58    5.06
 -11   5  12  153.22    5.94
 -11   5  12  142.01    6.51
 -11   5  12  155.88    6.39
  11   5 -10   82.28    5.22
 -11  -5  10   83.84    4.70
 -11   5  10   82.96    4.82
 -11   5  10   77.69    5.34
 -11   5  10   80.60    5.03
  11   5  -8  203.93    8.68
  11   5  -8  185.90    8.10
 -11  -5   8  207.20    8.07
 -11  -5   8  198.87    8.30
 -11   5   8  204.46    7.93
 -11   5   8  188.99    8.80
  11   5  -6  104.50    5.94
  11   5  -6  100.92    6.00
 -11  -5   6  106.34    6.03
 -11   5   6  114.72    6.42
 -11   5   6  113.97    5.56
 -11   5   6  108.91    5.70
 -11   5   6  112.82    5.81
 -11   5   6  110.63    6.56
  11   5  -4  680.55   18.86
 -11  -5   4  671.36   18.29
 -11   5   4  751.24   17.65
 -11   5   4  759.43   18.09
 -11   5   4  730.52   17.84
 -11   5   4  721.40   19.54
 -11   5   4  732.26   19.27
  11   5  -2  424.12   14.13
 -11   5   2  426.90   12.32
 -11   5   2  452.17   12.81
 -11   5   2  441.23   13.92
  11   5   0 1079.68   25.06
  11   5   0  964.51   23.82
 -11   5   0 1053.48   22.90
 -11   5   0  936.39   21.79
  11   5   2   84.24    5.44
  11  -5   2   83.30    5.35
  11   5   2   76.37    5.37
  11   5   4  412.99   12.01
  11  -5   4  380.79   11.76
  11  -5   4  378.07   11.97
  11   5   4  364.14   12.23
  11  -5   6   80.61    4.28
  11   5   6   90.99    5.13
  11  -5   6   76.04    4.14
  11  -5   6   80.29    4.19
  11   5   6   77.47    4.43
 -11  -6  13  173.80    4.76
  11   6 -13  207.42    6.27
  11   6 -11    1.49    0.80
 -11  -6  11    2.39    0.86
 -11   6  11    1.94    0.82
 -11   6  11    2.34    1.32
 -11   6  11    1.99    0.92
  11   6  -9   51.53    3.99
 -11   6   9   44.29    3.61
 -11   6   9   48.31    4.05
 -11  -6   9   51.51    3.61
 -11  -6   9   47.04    3.64
 -11  -6   7  131.89    6.64
  11   6  -7  133.06    6.83
 -11   6   7  133.48    7.06
  11   6  -5  159.03    7.69
  11   6  -5  174.32    8.09
 -11  -6   5  160.36    7.47
 -11   6   5  173.34    7.03
 -11   6   5  173.10    7.09
 -11   6   5  170.51    7.20
 -11   6   5  162.20    8.00
 -11   6   5  170.07    7.96
  11   6  -3   47.87    4.07
  11   6  -3   52.10    4.46
 -11   6   3   52.45    3.86
 -11   6   3   53.44    3.93
 -11   6   3   53.67    3.91
 -11   6   3   51.18    4.46
 -11   6   3   60.17    4.56
  11   6  -1   37.38    3.80
 -11   6   1   30.11    2.99
 -11   6   1   31.94    3.02
  11   6   1  247.93    9.88
 -11   6  -1  246.18    8.78
  11   6   1  225.06    9.75
  11   6   3    4.78    1.25
  11   6   3    1.45    1.09
  11   6   3    3.42    1.34
  11   6   3    3.24    1.23
  11  -6   3    3.49    1.10
  11  -6   3    5.63    1.40
  11   6   5  102.07    5.00
  11   6   5  110.49    5.69
  11   6   5  112.73    5.61
  11  -6   5  102.18    4.84
  11  -6   5  104.56    4.98
  11   6   7    0.98    0.52
  11   6   7    1.79    0.68
  11  -6   7    0.51    0.39
  11   7 -12    0.26    0.40
 -11  -7  10  696.65   15.55
 -11  -7  10  699.66   16.12
 -11   7  10  706.34   16.64
  11   7 -10  679.21   16.35
 -11   7  10  700.11   16.64
 -11  -7   8    7.59    1.46
 -11  -7   8    6.04    1.39
 -11   7   8    5.82    1.41
 -11   7   8    6.62    1.53
  11   7  -8    5.53    1.40
 -11  -7   6  224.34    8.75
  11   7  -6  221.17    8.98
 -11   7   6  215.35    8.04
 -11   7   6  232.25    8.17
 -11   7   6  235.53    9.27
  11   7  -4   33.94    3.37
 -11   7   4   39.91    3.27
 -11   7   4   30.06    3.32
  11   7  -2 1000.74   24.67
 -11   7   2 1054.24   22.88
 -11   7   2 1022.53   22.64
 -11   7   2 1011.63   24.47
  11   7   0    4.60    1.42
 -11   7   0    7.78    1.63
 -11   7   0    6.76    1.50
  11   7   0    8.66    1.86
  11   7   0    6.21    1.50
  11  -7   2  829.49   18.85
 -11   7  -2  708.28   17.25
  11   7   2  783.46   19.58
  11   7   2  732.32   18.78
  11   7   2  774.37   18.41
  11  -7   4   12.06    1.58
  11  -7   4   11.38    1.62
  11   7   4   11.84    1.72
  11   7   4   13.28    1.91
  11   7   4   11.86    1.77
  11  -7   6   56.08    2.66
  11  -7   6   61.35    2.85
  11   7   6   51.06    2.70
  11   7   6   57.63    2.99
  11   7   6   56.31    2.99
  11   8  -9    2.87    0.81
 -11  -8   9    1.56    0.64
 -11   8   9    1.35    0.68
 -11   8   9    1.03    0.65
  11   8  -7    0.75    0.65
 -11  -8   7    0.18    0.62
 -11  -8   7    0.70    0.59
 -11   8   7    0.95    0.78
  11   8  -5    1.91    0.96
 -11   8   5    1.34    0.72
 -11   8   5    1.34    0.99
  11   8  -3    2.29    0.89
 -11   8   3    1.92    0.87
  11   8  -3    2.76    1.08
 -11   8   1   44.98    3.31
 -11   8   1   36.31    2.95
  11   8  -1   40.05    3.50
  11  -8   1   78.57    4.16
 -11   8  -1   69.94    3.94
 -11   8  -1   64.03    3.66
  11   8   1   72.02    4.58
  11   8   1   78.58    4.51
  11  -8   3   54.73    3.17
 -11   8  -3   43.90    3.13
  11   8   3   61.74    3.56
 -11   8  -3   40.44    2.65
  11   8   3   48.27    3.35
  11   8   3   46.99    3.19
  11   9  -8   41.87    2.64
 -11  -9   8   45.18    2.52
 -11   9   8   45.06    2.71
 -11   9   8   46.68    2.85
  11   9  -6   -0.09    0.51
 -11  -9   6   -0.14    0.41
 -11   9   6    0.69    0.55
  11   9  -4   93.64    4.62
 -11   9   4   79.54    3.91
 -11   9   4   94.32    4.21
  11   9  -4   83.47    4.42
 -11   9   4   98.40    4.81
 -11   9   2    1.78    0.81
 -11   9   2    0.96    0.66
  11   9  -2    0.69    0.58
  11   9  -2    1.27    0.78
 -11   9   0   91.52    4.74
 -11   9   0   79.66    3.83
 -11   9   0   83.98    3.85
  11   9   0   93.68    4.60
  11   9   0   93.56    4.59
  11  -9   2   32.37    2.03
 -11   9  -2   28.07    2.23
  11   9   2   36.27    2.38
 -11   9  -2   23.85    1.83
 -11   9  -2   21.27    1.65
  11   9   2   28.83    2.10
 -11  10   3    2.22    0.59
  11  10  -3    3.58    0.82
 -11  10   3    3.17    0.72
  12   0 -14  124.12    6.17
 -12   0  12    7.43    1.47
 -12   0  10  241.71    9.89
 -12   0  10  263.28    9.12
 -12   0   8  176.86    8.69
 -12   0   8  204.49    7.56
 -12   0   6  202.38    7.28
  12   0  -6  151.86    8.42
 -12   0   6  188.38    8.89
  12   0  -6  157.70    7.33
 -12   0   6  172.84    7.53
  12   0  -4 1845.59   36.89
 -12   0   4 1987.24   36.64
  12   0  -4 1679.26   35.36
 -12   0   4 1823.24   35.87
  12   0  -4 1796.63   36.20
 -12   0   4 1661.43   35.36
  12   0  -2   87.82    5.24
 -12   0   2   91.46    5.29
 -12   0   2   84.10    5.26
  12   0  -2   96.77    5.21
  12   0   0 1147.15   25.44
 -12   0   0 1115.22   24.56
  12   0   2  449.49   13.68
  12   0   2  415.10   12.81
 -12   0  -2  425.81   12.59
  12   0   2  436.23   13.01
  12   0   4  462.22   13.45
  12   0   4  444.89   13.24
  12   0   6    2.42    0.93
  12   0   6    2.55    0.93
  12   0   6    3.62    1.12
  12   0   8  544.85   12.59
  12   0   8  547.17   12.66
  12   1 -15   57.62    3.94
  12  -1 -15   48.45    3.82
 -12  -1  13   59.19    3.69
  12   1 -13   66.31    4.70
 -12   1  13   68.30    4.38
 -12   1  11  516.12   15.42
 -12  -1  11  516.42   13.86
  12   1  -9  221.02    9.48
 -12   1   9  237.17    9.78
 -12   1   9  240.66    8.80
 -12  -1   7  300.83   11.85
  12   1  -7  273.08   10.43
 -12  -1   7  301.59   10.63
 -12   1   7  322.04   11.94
 -12  -1   7  320.29   10.06
 -12   1   7  322.62    9.84
 -12   1   7  266.81    9.69
  12   1  -7  232.28   11.42
 -12  -1   7  342.27   10.12
 -12   1   7  316.80    9.98
 -12  -1   5  146.91    6.28
  12   1  -5  142.31    7.63
  12  -1  -5  132.23    6.45
 -12  -1   5  157.63    6.87
 -12   1   5  157.48    7.96
  12   1  -5  125.89    6.42
  12  -1  -5  138.71    6.85
 -12  -1   5  136.12    6.62
 -12   1   5  126.53    6.30
  12   1  -3  710.40   17.50
 -12   1   3  716.42   17.23
 -12  -1   3  658.14   17.55
 -12   1   3  631.29   16.56
  12  -1  -3  684.08   16.85
  12   1  -3  594.64   16.56
 -12  -1   3  584.28   16.22
  12   1  -1   84.61    4.81
 -12  -1   1   77.37    4.86
 -12   1   1   86.04    5.06
 -12  -1   1   76.31    5.41
 -12   1   1   70.55    4.68
  12   1  -1   81.02    5.15
  12  -1  -1   80.14    5.10
  12   1  -1   72.71    4.75
  12   1   1  339.69   11.55
  12  -1   1  331.23   11.46
 -12  -1  -1  320.35   10.64
 -12   1  -1  325.46   10.75
  12  -1   1  335.44   11.14
  12  -1   1  326.61   11.01
  12  -1   3    8.42    1.70
  12   1   3   13.56    2.14
  12  -1   3   10.49    1.95
  12   1   3   11.59    1.96
  12  -1   3   15.53    2.30
  12  -1   5   58.79    4.14
  12   1   5   61.12    4.34
  12  -1   5   60.63    4.26
  12  -1   5   58.18    4.17
  12   1   7  156.84    6.21
  12  -1   7  145.94    5.90
  12  -1   7  136.56    5.74
  12   1   7  149.68    6.05
  12  -1   7  146.21    5.96
  12   2 -14    7.03    1.44
 -12   2  14    7.47    1.33
  12   2 -14    3.50    1.39
  12   2 -12   59.50    4.57
 -12   2  12   56.71    4.32
 -12   2  12   65.83    4.60
 -12  -2  12   64.88    3.89
 -12  -2  10  106.13    5.39
 -12   2  10   96.46    6.08
 -12   2  10  109.02    6.34
  12   2 -10  103.99    6.25
 -12   2   8   96.94    6.23
 -12  -2   8   92.34    6.27
 -12  -2   8  105.91    5.38
  12   2  -6  536.47   16.60
  12  -2  -6  439.39   13.36
  12   2  -6  495.27   15.68
 -12   2   6  488.57   14.36
  12   2  -6  428.21   13.64
 -12   2   6  516.62   15.42
 -12  -2   6  471.09   14.02
 -12  -2   6  487.55   15.75
 -12   2   6  456.05   13.67
  12   2  -4   50.47    4.19
 -12  -2   4   43.59    3.83
  12  -2  -4   48.00    3.70
  12   2  -4   53.08    4.50
  12   2  -4   40.66    3.48
 -12  -2   4   40.93    3.52
  12  -2  -4   48.53    3.99
 -12   2   4   39.85    3.48
  12   2  -2  668.79   17.82
 -12   2   2  623.99   15.56
  12  -2  -2  745.44   17.82
  12   2  -2  716.87   17.44
 -12   2   2  734.58   17.72
 -12  -2   2  599.09   18.22
  12   2  -2  619.17   16.83
  12   2   0   14.31    2.29
  12  -2   0   13.50    2.17
 -12  -2   0   14.93    2.17
 -12   2   0   13.03    2.05
  12   2   2  223.82    9.20
  12  -2   2  218.70    9.14
  12   2   2  203.65    8.68
  12  -2   2  205.06    8.38
  12  -2   2  237.48    9.24
  12   2   4  131.25    6.53
  12  -2   4  116.28    6.17
  12   2   4  117.30    6.24
  12  -2   4  118.02    6.13
  12   2   4  120.10    6.09
  12  -2   4  118.24    6.26
  12   2   4  114.05    6.00
  12   2   6  356.41   10.66
  12  -2   6  344.28   10.26
  12  -2   6  321.92   10.29
  12   2   6  330.02   10.31
  12   2   8   22.98    1.86
  12  -2   8   19.14    1.67
  12  -2   8   19.15    1.78
  12   2   8   18.54    1.74
  12  -2   8   19.73    1.69
  12   3 -13   86.23    5.06
 -12   3  13   81.19    4.58
 -12  -3  13   78.16    3.88
  12   3 -11    1.32    0.99
  12   3 -11    0.78    1.38
 -12  -3  11   -0.20    0.59
 -12   3  11    0.55    0.78
 -12   3  11    0.88    0.87
  12   3 -11    0.14    0.61
 -12  -3   9   83.05    4.81
  12   3  -9   72.16    5.14
 -12   3   9   79.47    5.52
 -12   3   9   82.37    5.50
 -12  -3   7   16.80    2.18
  12   3  -7   15.86    2.88
 -12   3   7   14.41    2.24
 -12   3   7   12.27    2.21
  12  -3  -5   95.30    5.30
  12   3  -5  100.37    6.26
 -12   3   5   97.53    5.88
  12   3  -5   84.89    5.31
 -12  -3   5   87.18    5.36
 -12   3   5   94.38    5.59
 -12   3   5   97.13    5.32
 -12   3   5   97.67    6.07
 -12  -3   3    1.93    1.16
  12   3  -3    0.98    0.74
  12   3  -3    1.78    1.04
  12  -3  -3    1.87    0.94
 -12  -3   3    2.44    1.15
  12   3  -3    2.23    1.18
 -12   3   3    1.34    0.90
 -12   3   3    1.77    0.93
 -12  -3   1    2.06    1.23
  12   3  -1    2.50    1.08
  12  -3  -1    2.09    0.94
  12  -3   1   80.10    5.24
  12   3   1   79.99    5.44
  12  -3   1   76.37    5.15
  12   3   1   82.08    5.26
  12   3   3   34.14    3.24
  12  -3   3   31.13    3.23
  12  -3   3   27.48    2.91
  12   3   3   35.15    3.38
  12  -3   3   28.85    3.07
  12   3   3   29.70    3.19
  12   3   5    6.04    1.47
  12  -3   5    6.01    1.41
  12   3   5    6.24    1.34
  12   3   5    6.83    1.49
  12  -3   5    5.53    1.29
  12  -3   5    7.60    1.47
  12  -3   7    1.05    0.64
  12   3   7    1.64    0.71
  12  -3   7    2.10    0.72
  12   3   7    1.95    0.72
  12  -3   7    2.74    0.81
  12   4 -14    2.67    0.85
 -12   4  14    1.68    0.78
 -12   4  14    4.05    0.88
  12   4 -12    3.33    1.07
 -12  -4  12    2.27    0.78
  12   4 -12    3.67    1.19
 -12   4  12    3.24    1.25
 -12   4  12    3.59    1.19
 -12   4  12    2.18    0.97
 -12  -4  10   55.14    3.77
  12   4 -10   44.35    4.34
  12   4 -10   53.57    4.25
 -12   4  10   55.71    4.51
 -12   4  10   57.22    4.33
  12   4  -8    0.14    0.77
  12   4  -8   -0.39    0.86
  12   4  -8    1.19    1.20
 -12  -4   8   -0.11    0.66
 -12   4   8    2.19    1.01
 -12   4   8    0.10    0.79
 -12   4   8    1.44    0.97
 -12   4   8    0.16    0.85
  12   4  -6   46.72    3.99
 -12  -4   6   45.00    3.49
  12   4  -6   50.97    4.33
 -12   4   6   45.63    4.05
 -12   4   6   52.18    3.86
 -12   4   6   48.95    4.32
  12   4  -4   60.47    4.63
  12   4  -4   76.52    4.99
 -12   4   4   65.69    4.30
 -12   4   4   66.41    4.40
 -12   4   4   62.25    4.96
 -12   4   4   73.26    5.10
  12   4  -2  119.29    6.73
 -12   4   2  118.82    5.67
 -12   4   2  124.01    6.01
  12   4   0  372.03   12.86
  12  -4   0  377.59   12.35
  12   4   0  346.51   12.16
  12  -4   2  110.19    5.97
  12   4   2  104.64    6.08
  12  -4   2   92.42    5.62
  12   4   2   98.99    5.99
  12   4   4    0.91    0.89
  12  -4   4    0.47    0.65
  12   4   4    1.14    0.87
  12  -4   4    1.90    0.85
  12  -4   4    0.24    0.58
  12  -4   6   11.33    1.60
  12  -4   6   11.90    1.54
  12   4   6   12.07    1.71
  12  -4   6   10.15    1.49
  12   5 -13    0.54    0.54
 -12   5  13    0.82    0.74
 -12   5  13    0.74    0.48
 -12  -5  13    1.65    0.52
  12   5 -11  189.11    7.70
 -12   5  11  197.89    6.97
 -12   5  11  190.08    7.87
 -12   5  11  192.29    7.42
 -12  -5  11  192.71    6.80
  12   5  -9  114.36    6.19
 -12  -5   9  113.88    5.57
 -12   5   9  116.92    5.62
 -12   5   9  110.67    6.40
 -12   5   9  119.05    6.15
  12   5  -7  140.38    7.03
  12   5  -7  140.39    7.08
 -12  -5   7  140.33    6.41
 -12   5   7  150.38    7.35
 -12   5   7  161.25    6.56
 -12   5   7  137.73    7.34
  12   5  -5    7.41    1.65
 -12   5   5    8.54    1.71
 -12   5   5    4.24    1.50
 -12   5   5    7.45    1.61
 -12   5   5    8.17    1.85
  12   5  -3 1106.88   26.37
 -12   5   3 1114.62   24.08
 -12   5   3 1156.51   24.76
 -12   5   3 1089.73   24.09
 -12   5   3 1104.42   26.79
 -12   5   3 1101.42   25.97
  12   5  -1    1.42    0.99
 -12   5   1    2.81    1.16
 -12   5   1    0.92    0.88
 -12   5   1    0.42    0.83
  12   5   1  196.53    8.65
  12  -5   1  190.76    8.16
  12   5   1  183.19    8.36
  12  -5   3  171.40    7.03
  12  -5   3  165.44    7.29
  12   5   3  163.39    7.69
  12  -5   3  174.24    7.20
  12  -5   5   47.85    3.22
  12   5   5   50.35    3.54
  12  -5   5   50.09    3.22
  12   5   5   54.93    3.76
  12   5   5   46.29    3.26
  12  -5   5   46.95    3.17
  12   6 -12  140.57    5.44
 -12   6  12  131.54    5.25
 -12  -6  12  128.92    4.55
  12   6 -10  104.34    5.38
 -12   6  10  103.34    5.48
 -12  -6  10  100.98    4.71
  12   6  -8  108.10    5.80
 -12  -6   8  115.92    5.48
  12   6  -8  117.21    6.02
 -12   6   8  104.62    6.02
  12   6  -6  254.21    9.89
 -12  -6   6  246.56    8.73
 -12   6   6  274.52    8.86
 -12   6   6  268.87    9.16
 -12   6   6  255.19   10.18
 -12   6   6  272.44   10.17
  12   6  -4  126.52    6.69
  12   6  -4  134.38    7.10
 -12   6   4  134.87    6.17
 -12   6   4  134.74    6.21
 -12   6   4  123.78    6.86
 -12   6   4  126.70    6.71
  12   6  -2  150.78    7.69
 -12   6   2  159.91    6.88
 -12   6   2  145.29    6.45
  12   6   0  284.87   10.80
  12  -6   0  296.36   10.08
 -12   6   0  291.12    9.66
  12   6   2  234.36    8.98
  12  -6   2  239.85    8.82
  12   6   2  229.36    9.28
  12  -6   4   97.55    4.52
  12  -6   4  101.47    4.86
  12   6   4  108.77    4.97
  12   6   4  107.56    5.40
  12   6   4   99.25    5.03
  12   6   4  109.62    4.91
  12  -6   6  103.00    3.76
  12   6   6  112.69    4.35
  12   6   6   99.61    4.05
 -12  -7  11   35.76    2.20
 -12   7  11   42.05    2.60
  12   7 -11   40.48    2.62
 -12   7  11   39.20    2.59
 -12  -7   9   21.69    2.08
  12   7  -9   22.82    2.26
 -12   7   9   26.41    2.56
 -12  -7   7   37.39    2.92
  12   7  -7   38.36    3.33
 -12   7   7   39.53    3.42
 -12   7   7   37.02    3.18
  12   7  -5   45.01    3.79
 -12   7   5   51.21    3.55
 -12   7   5   50.07    3.99
  12   7  -3  157.73    7.08
  12   7  -3  160.96    7.70
 -12   7   3  163.52    6.66
 -12   7   3  164.22    7.54
  12   7  -1   19.55    2.63
 -12   7   1   17.91    2.22
 -12   7   1   18.59    2.18
 -12   7   1   16.16    2.44
  12   7   1   29.66    2.92
  12  -7   1   29.65    2.66
 -12   7  -1   26.78    2.47
  12   7   1   27.99    2.88
  12   7   1   32.04    2.89
  12  -7   3    0.32    0.51
  12   7   3    0.95    0.73
  12   7   3    2.07    0.88
 -12  -8  10   77.36    3.10
 -12   8  10   78.02    3.42
  12   8  -8   41.57    2.94
 -12  -8   8   47.00    2.79
 -12   8   8   51.12    3.22
 -12   8   8   45.33    3.02
  12   8  -6   72.78    4.28
 -12  -8   6   66.27    3.57
 -12   8   6   66.05    3.99
  12   8  -4   76.00    4.43
 -12   8   4   81.19    4.14
 -12   8   4   79.38    4.56
  12   8  -4   84.23    4.75
 -12   8   2    0.21    0.63
 -12   8   2    0.17    0.66
  12   8  -2    0.11    0.59
 -12   8   0  140.69    5.65
 -12   8   0  130.65    5.20
 -12   8   0  173.85    6.65
  12   8   0  158.21    6.35
  12  -8   2  149.00    5.12
 -12   8  -2  136.09    5.55
  12   8   2  186.76    6.05
 -12   8  -2  105.88    4.47
  12   8   2  147.78    5.73
  12   9  -7   39.15    2.51
 -12  -9   7   38.39    2.18
 -12   9   7   40.98    2.52
  12   9  -5   24.48    2.12
 -12   9   5   23.99    2.11
 -12   9   3  240.01    6.89
  12   9  -3  230.91    7.45
  12   9  -3  251.82    7.73
  12   9  -1   59.78    3.35
 -12   9   1   54.13    3.25
 -12   9   1   46.84    2.66
  12   9  -1   53.05    3.17
 -12   9  -1   26.45    2.04
  13   0 -15    0.08    0.58
  13   0 -13   -0.16    1.13
  13   0 -11   -0.21    1.32
 -13   0  11    0.93    0.75
 -13   0   9   -0.15    0.98
  13   0  -9    0.65    1.28
 -13   0   9    1.22    0.82
  13   0  -7   -0.38    1.29
 -13   0   7   -0.17    0.81
  13   0  -5    3.47    1.18
  13   0  -5    3.11    1.41
 -13   0   5   -0.64    0.84
 -13   0   5    0.98    0.86
 -13   0   5    0.18    0.82
  13   0  -5    0.42    0.58
 -13   0   5    1.05    0.77
  13   0  -3    1.11    0.71
 -13   0   3    0.52    0.66
 -13   0   3    0.93    0.88
  13   0  -3    2.92    1.06
  13   0  -1    2.35    1.04
 -13   0   1    1.15    0.90
  13   0   1    1.71    0.96
 -13   0  -1    0.12    0.54
  13   0   1    0.74    0.85
  13   0   3   -0.61    0.70
  13   0   3    0.12    0.62
  13   0   5    0.93    0.68
  13   0   7    0.53    0.47
  13   0   7    0.34    0.44
  13   1 -14    4.45    1.15
  13  -1 -14    4.73    1.23
 -13   1  14    5.86    1.11
  13  -1 -14    3.85    1.35
  13   1 -14    3.50    1.37
 -13   1  12  331.91   10.52
  13  -1 -12  207.46   10.26
  13   1 -12  214.02   10.59
 -13  -1  12  329.19    9.37
  13   1 -10    2.71    1.15
 -13   1  10    2.93    1.33
  13  -1 -10    2.91    1.70
  13   1 -10    2.42    1.94
 -13  -1  10    3.80    1.19
 -13  -1   8   93.08    4.98
 -13   1   8   91.97    5.07
 -13   1   8   82.19    5.87
 -13  -1   8   90.28    6.20
  13   1  -6   57.69    4.89
 -13   1   6   56.12    4.80
 -13  -1   6   53.99    4.88
  13   1  -4  720.65   17.98
 -13  -1   4  623.18   16.89
 -13   1   4  687.18   17.25
 -13  -1   4  646.87   17.11
  13  -1  -4  659.05   16.88
  13   1  -4  571.77   16.58
  13  -1  -4  610.13   17.27
 -13  -1   4  547.50   16.09
  13   1  -2   77.01    5.12
  13  -1  -2   84.84    5.08
  13   1  -2   80.09    4.84
 -13  -1   2   72.96    4.89
 -13   1   2   81.28    5.07
 -13  -1   2   73.33    5.20
 -13   1   2   73.56    4.83
  13   1   0  809.69   20.42
  13  -1   0  774.00   20.02
 -13  -1   0  743.96   19.15
 -13   1   0  765.89   19.28
  13   1   2  215.11    8.94
  13  -1   2  211.59    8.81
  13   1   2  203.95    8.35
  13  -1   2  215.30    8.66
  13   1   4  166.74    7.04
  13  -1   4  153.54    6.92
  13   1   4  162.97    7.08
  13  -1   4  155.66    6.83
  13  -1   4  136.56    6.51
  13   1   6   78.22    4.19
  13  -1   6   70.93    3.96
  13  -1   6   67.82    3.82
  13   1   6   68.87    3.94
  13  -1   6   74.92    4.14
 -13  -2  13   30.29    2.41
  13   2 -13   22.18    2.86
  13   2 -13   33.06    3.05
 -13   2  13   30.42    2.75
  13   2 -11    0.19    1.28
 -13  -2  11    0.79    0.73
 -13   2  11    0.40    0.69
  13   2 -11    0.83    0.84
 -13   2   9  821.50   21.04
  13   2  -9  820.51   21.00
 -13   2   7   68.66    5.18
 -13  -2   7   74.12    5.64
  13   2  -7   65.87    5.53
 -13  -2   5  586.54   18.74
 -13   2   5  618.17   18.24
  13   2  -3   22.40    2.71
 -13   2   3   24.68    2.78
  13   2  -3   21.34    2.71
 -13   2   3   21.29    2.41
  13   2  -1  636.83   17.48
  13  -2  -1  607.07   16.71
 -13   2   1  639.76   16.61
  13   2   1   11.65    2.11
  13  -2   1   10.05    1.95
  13  -2   1   10.48    1.90
  13   2   3  289.69   10.20
  13  -2   3  271.09    9.97
  13   2   3  288.00   10.10
  13  -2   3  248.37    9.22
  13   2   3  285.93    9.60
  13  -2   3  270.78    9.92
  13  -2   5   14.58    1.88
  13   2   5   17.88    2.16
  13  -2   5   18.18    2.10
  13   2   5   13.77    1.85
  13  -2   5   16.50    2.04
  13   2   5   15.47    1.92
  13   2   7   99.67    4.07
  13  -2   7   87.44    3.75
  13  -2   7   84.50    3.78
  13   2   7   92.73    3.90
  13  -2   7   96.65    3.91
  13   3 -14   43.01    2.91
 -13   3  14   41.49    2.65
  13   3 -12   22.85    2.63
  13   3 -12   14.47    2.35
 -13  -3  12   18.41    1.99
 -13   3  12   17.38    2.26
 -13   3  12   18.93    2.29
  13   3 -12   18.13    2.29
  13   3 -10    3.56    1.66
 -13  -3  10    5.07    1.22
 -13   3  10    4.14    1.30
 -13   3  10    4.64    1.42
  13   3 -10    3.90    1.28
 -13  -3   8   13.57    1.95
  13   3  -8   15.98    2.80
  13   3  -8   13.43    2.24
 -13   3   8   15.50    2.49
 -13   3   8   16.81    2.52
  13   3  -6   63.80    4.91
 -13   3   6   56.81    4.44
 -13   3   6   50.18    4.37
 -13   3   4   93.79    5.09
 -13   3   4   85.29    5.69
  13   3  -4  104.30    5.98
  13   3  -2  224.18    9.45
 -13   3   2  218.35    7.76
  13  -3   0    4.49    1.39
  13   3   0    5.13    1.51
  13  -3   0    5.33    1.47
  13  -3   2   16.97    2.43
  13   3   2   17.23    2.47
  13  -3   2   14.86    2.22
  13   3   2   15.87    2.37
  13  -3   4    5.81    1.36
  13  -3   4    7.00    1.41
  13  -3   4    8.17    1.51
  13   3   4    9.13    1.67
  13  -3   6   24.51    2.17
  13   3   6   23.13    2.02
  13   3   6   28.50    2.37
  13  -3   6   23.41    2.00
  13   4 -13   46.18    3.14
 -13  -4  13   42.63    2.54
 -13   4  13   47.87    3.00
  13   4 -13   51.11    3.20
 -13  -4  11  279.52    8.60
 -13   4  11  271.69    9.78
 -13   4  11  283.19    9.59
  13   4 -11  295.27    9.97
 -13  -4   9   30.08    2.77
  13   4  -9   21.01    2.82
  13   4  -9   24.27    2.86
 -13   4   9   26.99    3.13
 -13   4   9   25.53    2.90
  13   4  -7  146.29    7.32
 -13  -4   7  167.20    6.85
  13   4  -7  132.81    7.16
 -13   4   7  151.34    7.34
 -13   4   7  177.55    7.05
 -13   4   7  153.64    7.72
  13   4  -5    4.94    1.42
 -13   4   5    3.64    1.30
 -13   4   5    2.80    1.32
 -13   4   5    4.38    1.46
  13   4  -3  493.71   15.09
 -13   4   3  517.24   15.22
 -13   4   3  480.95   13.11
 -13   4   3  447.19   12.89
 -13   4   3  478.28   15.46
  13   4  -1  365.63   12.58
  13  -4  -1  369.71   11.68
  13   4   1  663.11   17.95
  13  -4   1  638.21   17.18
  13   4   3   43.85    3.50
  13  -4   3   40.86    3.41
  13   4   3   47.67    3.84
  13   4   3   48.53    3.55
  13  -4   3   43.12    3.46
  13  -4   5  111.46    4.87
  13   4   5  116.92    5.35
  13  -4   5  121.00    4.93
  13   4   5  112.17    5.02
  13  -4   5  112.21    4.98
  13   5 -12   48.06    3.16
 -13   5  12   46.73    3.14
 -13   5  12   45.78    2.90
 -13  -5  12   45.73    2.68
  13   5 -10  102.99    5.46
 -13   5  10   98.37    5.47
 -13   5  10   92.40    4.95
 -13  -5  10   92.16    4.51
  13   5  -8   15.24    2.20
 -13  -5   8   19.54    2.23
  13   5  -8   17.33    2.35
 -13   5   8   15.11    2.34
  13   5  -6  118.76    6.47
  13   5  -6  118.31    6.09
 -13   5   6  132.12    5.92
 -13   5   6  128.71    6.94
 -13   5   6  119.84    6.47
  13   5  -4    0.59    0.85
 -13   5   4    0.85    1.03
 -13   5   4    0.61    0.90
 -13   5   4    1.55    0.96
 -13   5   4    0.71    0.78
  13   5  -2   21.58    2.88
 -13   5   2   18.06    2.23
 -13   5   2   17.90    2.21
 -13   5   2   17.41    2.47
 -13   5   0    4.28    1.15
  13   5   0    2.64    1.05
  13   5   0    2.48    1.14
  13  -5   0    1.69    0.89
  13  -5   2   65.21    4.15
  13   5   2   77.50    4.93
  13   5   2   72.22    4.63
  13  -5   2   70.55    4.42
  13   5   2   66.97    4.56
  13   5   4    5.28    1.15
  13  -5   4    5.01    1.04
  13   5   4    4.82    1.21
  13  -5   4    4.68    1.06
  13  -5   4    6.52    1.14
  13   5   4    3.81    1.14
 -13  -6  11    5.73    0.98
 -13   6  11    4.36    0.93
  13   6 -11    4.90    1.10
 -13   6  11    5.15    1.10
 -13  -6   9  270.53    8.25
  13   6  -9  275.28    8.87
  13   6  -9  269.70    9.09
 -13   6   9  272.69    9.42
  13   6  -7  156.79    7.07
 -13  -6   7  144.22    6.00
 -13   6   7  159.89    6.07
 -13   6   7  145.77    7.06
  13   6  -5  863.72   21.09
  13   6  -5  900.05   21.45
 -13   6   5  880.99   19.68
 -13   6   5  853.15   19.70
 -13   6   5  859.91   21.46
 -13   6   5  880.21   21.15
 -13   6   3  361.95   11.75
  13   6  -3  370.42   11.72
  13   6  -3  398.23   12.83
 -13   6   3  367.41   10.84
 -13   6   3  352.35   12.27
  13   6  -1  559.14   15.89
 -13   6   1  540.41   14.16
  13   6   1    5.31    1.24
  13   6   1    4.85    1.17
  13   6   1    3.06    1.12
  13  -6   1    2.62    0.93
 -13   6  -1    2.99    0.96
  13   6   3  330.61    9.10
  13   6   3  334.50    9.32
  13   6   3  309.52    9.59
 -13  -7  10    4.44    0.84
 -13   7  10    5.52    1.03
 -13   7  10    4.87    1.00
 -13  -7   8  221.02    6.99
  13   7  -8  233.69    7.91
 -13   7   8  241.24    8.16
  13   7  -6   28.53    2.78
 -13   7   6   27.84    2.81
 -13   7   6   27.15    2.58
  13   7  -4  550.76   14.60
 -13   7   4  556.30   13.63
 -13   7   4  529.41   14.78
  13   7  -2    6.35    1.47
 -13   7   2    3.99    1.23
 -13   7   2    2.40    0.93
  13   7   0   68.79    4.32
 -13   7   0   74.15    4.58
  13   7   0   72.74    4.22
  13  -7   2   78.07    3.75
  13   7   2   73.42    3.96
 -13   7  -2   75.55    4.18
 -13  -8   7    6.31    0.97
  13   8  -7    6.64    1.19
 -13   8   7    5.99    1.12
 -13   8   7    5.57    1.06
  13   8  -5   49.21    3.24
 -13   8   5   46.60    3.13
 -13   8   5   48.30    3.16
 -13   8   3  161.57    5.70
 -13   8   3  160.59    6.19
  13   8  -3  159.82    6.33
 -13   8   1  113.23    4.86
  13   8  -1  117.90    5.04
  13   8   1   20.37    1.72
 -13   8  -1   19.86    1.78
 -13   8  -1   18.43    1.84
  13   8   1   22.88    1.97
 -13   9   4   32.34    2.15
  14   0 -14  147.49    5.81
  14   0 -14  111.97    5.28
  14   0 -12  243.19   10.05
 -14   0  10 1060.80   23.90
 -14   0  10 1096.03   22.47
  14   0  -8  145.11    8.17
 -14   0   8  193.70    9.07
  14   0  -6  398.27   13.56
 -14   0   6  476.56   15.37
 -14   0   4  370.86   12.10
  14   0  -2 1228.23   27.40
 -14   0   2 1217.24   27.14
 -14   0   0    1.96    0.90
  14   0   0    3.51    1.20
  14   0   2  731.98   18.54
  14   0   2  713.30   17.69
  14   0   4   73.63    4.31
  14   0   4   63.70    3.97
  14   0   6  171.55    5.79
  14   0   6  163.11    5.62
  14   1 -13   76.54    4.44
 -14   1  13   69.65    3.86
  14  -1 -13   54.78    4.05
  14   1 -13   60.42    4.37
 -14   1  11    0.37    0.77
  14  -1 -11    0.49    1.20
  14   1 -11    1.38    1.32
 -14  -1  11    0.83    0.67
  14   1  -9    1.33    0.87
 -14   1   9    0.73    0.91
  14   1  -9    0.19    1.31
 -14  -1   9    1.66    0.87
  14   1  -7   10.83    2.29
 -14  -1   7   14.42    2.55
 -14   1   7   13.95    2.44
  14   1  -5  384.15   12.53
 -14  -1   5  346.65   11.79
 -14   1   5  388.81   11.94
 -14   1   5  333.89   12.78
 -14  -1   5  330.14   13.12
 -14  -1   3   27.95    3.13
 -14   1   3   32.71    3.26
  14   1  -1    3.59    1.32
  14  -1  -1    3.43    1.18
 -14  -1   1    5.14    1.40
 -14   1   1    1.01    0.81
  14   1   1  159.93    7.50
  14  -1   1  157.64    7.38
 -14  -1  -1  136.32    6.38
  14  -1   1  155.52    7.03
  14   1   3    1.54    0.78
  14  -1   3    2.18    0.88
  14   1   3    5.33    1.31
  14  -1   3    3.69    1.15
  14  -1   3    2.16    0.90
  14  -1   5  185.77    6.40
  14   1   5  193.30    6.81
  14  -1   5  186.90    6.64
  14  -1   5  164.27    6.18
  14   1   5  185.99    6.54
  14   2 -14    5.60    1.07
 -14   2  14    5.73    0.95
  14   2 -14    4.45    1.00
  14   2 -12  182.17    7.49
 -14   2  12  185.14    7.18
 -14  -2  12  179.77    6.30
 -14  -2  10    8.26    1.51
  14   2 -10    5.50    1.91
 -14   2  10    5.89    1.49
  14   2 -10    5.73    1.49
 -14  -2   8  221.18    7.82
 -14  -2   8  206.93    9.46
  14   2  -6   17.43    2.65
 -14   2   6   20.07    2.63
 -14   2   6   19.51    2.78
 -14  -2   6   12.93    2.43
 -14   2   4  558.30   14.80
  14   2  -4  642.04   16.61
 -14  -2   4  530.78   15.82
 -14   2   4  630.75   16.04
 -14   2   4  541.45   16.94
  14   2  -2  185.12    8.35
 -14   2   2  181.08    7.73
  14   2   0  203.68    8.74
  14  -2   0  184.69    8.09
  14  -2   0  211.07    8.40
  14   2   2  103.54    5.77
  14  -2   2   89.94    5.33
  14   2   2   95.40    5.36
  14   2   2  105.24    5.33
  14  -2   2  107.39    5.68
  14  -2   4   60.66    3.81
  14   2   4   66.38    4.03
  14  -2   4   57.25    3.55
  14   2   4   59.25    3.61
  14  -2   4   55.59    3.67
  14   2   6    2.31    0.66
  14  -2   6    1.66    0.60
  14  -2   6    1.10    0.47
  14   2   6    2.21    0.61
  14  -2   6    1.60    0.55
  14   3 -13    2.24    0.86
 -14  -3  13    2.72    0.72
  14   3 -13    4.05    1.00
 -14   3  13    3.27    0.86
 -14   3  11  364.06   11.28
 -14   3  11  379.29   11.49
 -14  -3  11  392.47   10.40
  14   3  -9   26.10    2.95
  14   3  -9   24.09    3.07
 -14  -3   9   26.03    2.55
 -14   3   9   29.21    2.79
 -14   3   9   25.31    2.92
 -14   3   9   26.70    3.01
  14   3  -7  180.82    8.22
  14   3  -7  176.82    8.44
 -14   3   7  188.14    8.10
 -14   3   7  207.77    7.83
 -14   3   7  175.16    8.19
 -14  -3   5  126.49    7.38
 -14   3   5  127.70    6.88
 -14   3   5  138.61    6.31
 -14   3   5  122.18    6.81
 -14  -3   3   56.72    4.33
  14   3  -3   67.62    4.88
 -14   3   3   55.71    3.75
 -14   3   3   56.12    4.59
  14   3  -1   97.87    5.98
  14  -3  -1   86.69    5.30
 -14  -3   1   80.84    5.03
  14  -3  -1  102.56    5.79
  14   3   1   54.12    4.24
  14  -3   1   48.98    3.90
  14  -3   1   61.01    4.21
  14   3   3   58.02    3.86
  14  -3   3   47.44    3.51
  14   3   3   52.88    3.77
  14   3   3   56.81    3.69
  14  -3   3   57.68    3.87
  14  -3   5    7.82    1.14
  14   3   5    7.44    1.23
  14  -3   5    7.53    1.12
  14  -3   5    7.87    1.22
 -14  -4  12    1.23    0.57
 -14   4  12    1.51    0.69
 -14   4  12    0.34    0.48
  14   4 -12    0.69    0.57
 -14  -4  10  108.68    4.85
  14   4 -10  111.53    5.71
 -14   4  10  106.16    5.61
 -14   4  10  105.60    5.43
  14   4  -8   51.36    4.03
  14   4  -8   54.13    4.02
 -14  -4   8   52.27    3.49
  14   4  -8   45.73    3.82
 -14   4   8   52.09    3.94
 -14   4   8   55.32    3.66
 -14   4   8   47.82    4.05
 -14   4   8   47.25    3.85
  14   4  -6   25.56    2.90
  14   4  -6   24.74    2.90
 -14   4   6   27.79    2.71
 -14   4   6   25.20    3.02
 -14   4   6   30.98    3.22
  14   4  -4   47.75    4.09
 -14   4   4   50.24    4.17
 -14   4   4   45.43    3.44
 -14   4   4   42.04    3.99
 -14  -4   2    4.36    1.27
 -14   4   2    6.04    1.63
 -14   4   2    4.84    1.31
  14   4  -2    8.44    1.84
  14   4   0   49.51    4.10
  14  -4   0   49.99    3.80
  14  -4   0   57.50    3.99
  14   4   2   97.68    5.28
  14  -4   2   88.86    4.91
  14   4   2   93.06    5.19
  14   4   2  108.48    5.17
  14  -4   2  103.62    5.27
  14  -4   4   24.86    2.15
  14   4   4   25.63    2.30
  14   4   4   29.59    2.59
  14   4   4   25.61    2.27
  14  -4   4   25.69    2.21
 -14  -5  11   73.61    3.46
 -14   5  11   76.83    4.10
 -14   5  11   71.64    3.69
  14   5 -11   80.95    4.16
 -14  -5   9   38.61    2.76
  14   5  -9   37.39    3.16
 -14   5   9   35.03    3.16
 -14   5   9   44.73    3.28
  14   5  -7  288.47    9.85
  14   5  -7  274.89    9.82
  14   5  -7  253.70    9.02
 -14   5   7  291.10    8.83
 -14   5   7  274.35   10.09
 -14   5   7  287.76    9.93
  14   5  -5   11.81    2.08
 -14   5   5   11.94    2.02
 -14   5   5   13.12    1.93
 -14   5   5   10.57    2.01
  14   5  -3  196.96    7.99
  14   5  -3  215.89    8.85
 -14  -5   3  180.66    7.59
 -14   5   3  179.57    7.10
 -14   5   3  180.80    6.97
 -14   5   3  193.50    8.46
 -14   5   3  202.94    8.31
  14   5  -1   34.87    3.43
 -14   5   1   40.13    3.40
  14   5   1  165.62    6.41
  14  -5   1  158.06    6.24
  14   5   1  144.96    6.66
  14  -5   1  143.52    6.18
  14   5   3    1.60    0.74
  14  -5   3    2.69    0.74
  14  -5   3    2.63    0.79
  14   5   3    2.75    0.92
 -14  -6  10   10.49    1.28
  14   6 -10   14.27    1.66
 -14   6  10   12.89    1.65
  14   6  -8    0.87    0.66
 -14   6   8    1.39    0.80
 -14  -6   8    1.08    0.57
  14   6  -6  200.99    7.89
 -14   6   6  198.17    6.81
 -14   6   6  184.05    7.76
 -14   6   4  121.73    5.91
  14   6  -4  111.93    5.68
  14   6  -4  121.82    6.18
 -14   6   4  115.90    6.08
  14   6  -2   38.43    3.42
 -14   6   2   34.22    3.36
  14   6   0   60.79    3.55
  14   6   0   51.79    3.45
  14   6   0   56.19    3.90
 -14   6   0   55.58    4.03
  14   6   2  142.24    5.10
  14   6   2  134.34    5.02
 -14  -7   9    1.70    0.54
  14   7  -9    2.52    0.66
 -14   7   9    1.30    0.64
 -14   7   9    2.12    0.67
  14   7  -7    2.57    0.85
 -14   7   7    1.15    0.65
  14   7  -5   77.77    4.27
 -14   7   5   79.81    4.43
 -14   7   3   60.07    3.86
  14   7  -3   59.83    3.82
 -14   7   1   24.35    2.38
  14   7  -1   25.71    2.33
  14   7   1   10.47    1.36
 -14   7  -1   10.03    1.48
  14   8  -6  335.37    8.65
 -14   8   6  323.28    8.45
 -14   8   6  328.56    8.34
 -14   8   4    7.30    1.16
  14   8  -4    7.42    1.16
 -14   8   4    7.36    1.12
  14   8  -2  195.86    6.22
 -14   8   2  172.42    5.84
 -14   8   2  206.96    6.22
  14   8  -2  184.00    5.96
  15   0 -13    0.71    0.56
  15   0 -13    0.26    0.70
  15   0 -11    0.13    0.85
  15   0  -9    0.82    0.85
 -15   0   9    1.17    0.92
  15   0  -9   -0.30    1.08
  15   0  -7   -0.14    0.79
 -15   0   7    4.10    1.47
 -15   0   5    0.17    0.91
 -15   0   5    1.02    0.90
 -15   0   3    0.26    0.76
  15   0  -1    1.87    0.96
 -15   0   1    0.48    0.79
  15   0  -1    2.18    0.93
  15   0   1    1.48    0.89
  15   0   1    0.93    0.61
  15   0   3    0.43    0.47
  15   0   3    1.43    0.73
  15   0   5    0.35    0.35
  15   0   5    0.34    0.35
 -15   1  12  124.53    5.34
  15   1 -12  102.53    5.44
  15   1 -10    5.29    1.37
 -15   1  10    7.75    1.59
  15   1 -10    5.82    1.68
 -15  -1  10    7.52    1.41
 -15   1   8   66.54    4.97
 -15  -1   8   63.09    4.96
  15   1  -8   54.17    4.49
 -15   1   6   84.59    5.78
 -15  -1   6   86.95    6.05
  15   1  -6   90.68    5.48
 -15  -1   6   78.69    5.00
 -15   1   4  215.40    9.87
  15   1  -4  255.87    9.13
 -15  -1   4  222.56    9.01
 -15   1   4  246.91    9.24
  15   1  -2   80.87    5.19
 -15  -1   2   74.98    4.86
 -15   1   2   76.71    4.83
  15   1   0  242.74    9.29
  15  -1   0  242.78    9.14
  15  -1   0  251.86    8.90
  15   1   2   34.35    3.05
  15  -1   2   30.49    2.87
  15  -1   2   32.08    2.86
  15   1   4   27.73    2.24
  15  -1   4   25.73    2.19
  15   1   4   25.80    2.20
  15  -1   4   26.35    2.14
  15  -1   4   23.26    2.02
  15   2 -13   21.58    2.01
 -15   2  13   20.05    1.82
  15   2 -13   15.52    1.71
 -15  -2  11  139.11    5.39
 -15   2  11  137.80    6.09
  15   2 -11  139.04    6.19
 -15  -2   9   11.50    1.64
  15   2  -9    9.29    1.94
 -15   2   9    9.11    1.79
  15   2  -9    8.23    1.74
  15   2  -7  390.54   12.96
 -15  -2   7  397.56   12.20
 -15   2   7  399.22   13.05
 -15  -2   7  395.16   13.55
 -15  -2   5    4.94    1.77
  15   2  -5    4.55    1.40
 -15  -2   5    3.83    1.25
 -15   2   5    4.22    1.35
 -15   2   5    4.78    1.34
 -15   2   5    3.30    1.27
 -15   2   3  364.55   11.46
  15   2  -3  381.87   12.28
 -15  -2   1   11.97    1.95
  15  -2  -1   17.55    2.29
  15   2  -1   18.24    2.54
  15  -2  -1   14.11    2.11
  15   2   1   81.81    4.46
  15  -2   1   78.63    4.60
  15   2   1   80.33    4.92
  15  -2   3    3.01    0.91
  15   2   3    3.57    0.98
  15   2   3    4.37    1.06
  15  -2   3    3.56    1.00
  15   3 -12   13.01    1.68
 -15   3  12   11.85    1.55
  15   3 -12    9.73    1.49
 -15  -3  12   10.22    1.27
  15   3 -10   15.66    2.08
 -15   3  10   16.29    1.79
 -15   3  10   15.52    2.11
  15   3 -10   10.78    1.90
 -15  -3  10   15.19    1.77
  15   3  -8    8.37    1.72
  15   3  -8    5.64    1.50
 -15   3   8    5.90    1.44
 -15   3   8    8.76    1.75
  15   3  -6   77.44    5.05
 -15  -3   6   71.78    4.71
 -15   3   6   66.80    4.61
 -15   3   6   74.62    4.41
 -15  -3   6   60.41    4.81
 -15  -3   4    7.42    1.63
 -15   3   4    8.74    1.84
 -15   3   4    8.20    1.55
 -15  -3   4    9.68    2.08
  15  -3  -2   76.49    4.81
  15   3  -2   71.31    4.91
  15  -3   0   13.58    1.94
  15   3   0   13.25    2.13
  15  -3   0   11.07    1.78
  15   3   2  108.24    4.92
  15  -3   2  104.37    5.03
  15   3   2  110.40    5.31
  15  -3   2   98.38    4.95
  15   3   2  103.33    5.03
  15  -3   4   65.87    3.38
  15  -3   4   74.60    3.43
  15   3   4   77.26    3.66
  15   4 -11    1.87    0.83
 -15   4  11    1.62    0.72
 -15   4  11    2.18    0.75
  15   4 -11    1.25    0.69
 -15  -4  11    2.64    0.70
  15   4  -9  359.05   10.87
 -15  -4   9  354.80    9.48
 -15   4   9  369.72    9.46
 -15   4   9  331.53   10.55
 -15   4   9  349.03   10.54
  15   4  -7    2.88    1.03
  15   4  -7    1.06    0.85
  15   4  -7   -0.33    0.85
 -15   4   7    0.80    0.75
 -15   4   7    0.72    0.78
 -15   4   7    0.47    0.69
 -15   4   7    1.12    0.92
 -15  -4   5  767.84   19.33
 -15   4   5  840.53   20.14
 -15   4   5  852.92   18.58
 -15   4   5  786.11   19.88
  15   4  -3    6.37    1.52
 -15  -4   3    5.89    1.41
 -15   4   3    7.86    1.67
 -15   4   3    5.99    1.29
 -15   4   3    5.03    1.45
  15  -4  -1  298.77    9.43
  15   4  -1  275.31   10.05
 -15   4   1  298.73   10.20
  15   4   1   93.90    4.57
  15  -4   1   91.19    4.55
  15   4   1   86.42    4.84
  15  -4   1   76.66    4.26
  15  -4   3  118.48    4.67
  15  -4   3  111.02    4.55
 -15  -5  10   15.85    1.50
  15   5 -10   16.99    1.86
 -15   5  10   14.37    1.73
  15   5  -8    7.08    1.34
  15   5  -8    6.95    1.35
  15   5  -8    6.59    1.24
 -15   5   8    6.96    1.23
 -15   5   8    7.78    1.47
  15   5  -6    5.14    1.30
 -15   5   6    3.26    1.06
 -15   5   6    3.40    1.03
 -15   5   6    2.58    1.07
  15   5  -4    0.99    0.77
  15   5  -4    0.12    0.72
 -15  -5   4    0.42    0.64
 -15   5   4    0.84    0.94
 -15   5   4    0.72    0.79
 -15   5   4    0.45    0.57
 -15   5   2  295.56    9.66
 -15   5   2  303.80   10.18
  15   5  -2  316.34   10.46
  15   5   0   34.71    2.66
  15  -5   0   32.58    2.51
 -15   5   0   34.36    3.01
  15   5   0   31.84    2.84
  15  -5   2  189.57    5.90
 -15   5  -2  185.99    6.49
  15   5   2  186.51    6.18
  15  -5   2  173.72    5.91
 -15   6   9   88.22    4.07
  15   6  -9   84.11    3.75
 -15   6   7  112.39    5.17
  15   6  -7  113.64    5.13
 -15  -6   5   76.41    4.15
 -15   6   5   85.28    4.64
  15   6  -5   83.15    4.45
 -15   6   3  332.29    9.69
  15   6  -3  347.15   10.51
 -15   6   3  341.89   10.40
  15   6  -1   29.73    2.31
  15   6  -1   28.47    2.36
 -15   6   1   26.87    2.48
  15   6  -1   29.32    2.60
  15   6   1   33.95    2.18
 -15   6  -1   28.46    2.23
  15   6   1   29.99    2.18
  15  -6   1   26.87    1.89
 -15  -7   6   15.54    1.57
 -15   7   6   17.08    1.76
  15   7  -6   18.27    1.78
  15   7  -4   55.88    3.24
 -15   7   4   52.81    3.19
  15   7  -4   50.78    2.89
  15   7  -2   13.74    1.53
 -15   7   2   11.91    1.49
  16   0 -12  126.82    5.02
  16   0 -10  301.67    9.59
  16   0  -8  149.56    6.69
 -16   0   8  164.79    7.20
 -16   0   8  174.72    7.84
 -16   0   6   30.47    2.89
 -16   0   6   27.77    3.21
 -16   0   4  263.38    9.28
 -16   0   4  239.59   10.06
 -16   0   2    1.76    0.92
  16   0  -2    2.09    0.88
  16   0  -2    4.50    1.22
  16   0   0   66.76    4.26
  16   0   2    7.43    1.30
 -16   1  11   33.30    2.33
 -16   1  11   31.75    2.60
  16   1 -11   29.48    2.63
 -16   1   9  127.64    6.08
  16   1  -9  133.18    6.26
  16   1  -7   51.15    3.82
 -16  -1   7   52.94    3.70
 -16   1   7   60.03    4.47
 -16  -1   7   61.72    4.71
  16   1  -5  132.32    6.10
 -16  -1   5  123.06    6.13
 -16   1   5  138.63    6.26
 -16   1   5  124.51    6.22
 -16   1   5  128.07    5.57
 -16   1   5  119.64    6.66
 -16  -1   5  123.38    6.96
 -16  -1   3   57.90    4.13
 -16   1   3   64.89    4.25
 -16   1   3   59.10    4.73
  16   1  -1  142.16    6.60
  16  -1  -1  149.11    6.56
 -16  -1   1  124.65    5.87
  16  -1  -1  145.46    6.24
  16   1   1    2.63    0.90
  16  -1   1    1.37    0.72
  16  -1   1    0.60    0.52
  16   1   3   79.68    3.68
  16  -1   3   71.64    3.59
  16  -1   3   64.98    3.25
  16  -1   3   74.93    3.47
 -16   2  12   76.08    3.57
  16   2 -12   61.16    3.28
 -16   2  10  263.44    7.63
 -16   2  10  250.50    8.46
  16   2  -8   34.23    3.16
  16   2  -8   30.19    2.97
 -16   2   8   36.66    2.93
 -16   2   8   32.11    3.06
  16   2  -6  710.03   17.08
 -16  -2   6  616.08   16.28
 -16   2   6  642.06   16.55
 -16   2   6  676.60   15.79
 -16   2   6  664.21   17.33
 -16  -2   6  632.44   17.79
 -16  -2   4   27.80    2.85
 -16   2   4   32.89    3.17
 -16   2   4   34.38    2.71
 -16  -2   4   32.05    3.51
  16  -2  -2  200.45    7.72
  16   2  -2  199.42    8.02
  16   2   0   96.23    4.59
  16  -2   0   95.91    4.80
  16   2   0   92.60    5.06
  16  -2   0   86.50    4.73
  16  -2   2    6.76    1.17
  16   2   2    3.74    0.94
  16  -2   2    5.10    1.06
  16   3 -11  257.02    7.68
 -16   3  11  260.29    7.55
  16   3  -9   38.63    3.09
 -16   3   9   35.65    2.53
 -16   3   9   33.70    2.86
  16   3  -7  183.67    7.44
  16   3  -7  181.94    7.24
 -16  -3   7  164.14    6.80
 -16   3   7  167.42    6.85
 -16   3   7  185.28    6.65
 -16   3   7  171.25    7.22
 -16  -3   5  143.98    6.55
 -16   3   5  157.49    6.95
 -16   3   5  161.90    6.13
 -16  -3   5  158.06    7.41
  16  -3  -3  448.23   12.17
 -16   3   3  402.53   12.24
 -16  -3   3  403.98   12.92
  16   3  -3  425.17   12.42
  16  -3  -1   12.79    1.76
 -16   3   1   13.11    1.91
  16   3  -1   12.78    1.95
  16   3   1  486.60   11.57
  16  -3   1  485.14   11.77
 -16   3  -1  457.18   11.67
  16   3   1  450.33   12.02
  16  -3   3    2.76    0.65
  16   4 -10   12.67    1.49
  16   4 -10   13.88    1.65
 -16   4  10   14.65    1.63
  16   4  -8    1.23    0.74
  16   4  -8    1.44    0.69
  16   4  -8    1.01    0.74
 -16  -4   8    1.10    0.66
 -16   4   8    1.16    0.72
 -16   4   8    1.91    0.81
 -16   4   8    1.96    0.84
  16   4  -6    3.88    1.08
  16   4  -6    4.99    1.24
 -16  -4   6    5.15    1.24
 -16   4   6    4.15    1.13
 -16   4   6    4.85    1.19
 -16   4   6    5.43    1.23
 -16   4   6    4.38    1.18
 -16  -4   4   11.87    1.73
  16  -4  -4   13.98    1.81
 -16   4   4   14.95    2.00
 -16   4   4   11.40    1.56
 -16   4   4   12.96    1.89
 -16  -4   2   -0.09    0.47
  16  -4  -2    0.77    0.56
 -16   4   2    0.90    0.67
  16   4  -2    0.11    0.53
 -16   4   2    0.20    0.57
  16   4   0   17.24    1.81
  16  -4   0   16.53    1.76
 -16   4   0   12.19    1.57
  16   4   0   16.60    1.95
  16  -4   0   15.15    1.68
  16   4   2   35.05    2.23
  16  -4   2   31.58    2.09
  16  -4   2   28.79    2.00
 -16  -5   9   50.01    2.75
  16   5  -9   54.26    2.92
  16   5  -9   57.16    3.10
 -16   5   9   55.00    3.09
  16   5  -7   13.70    1.71
 -16  -5   7   14.59    1.71
 -16   5   7   13.63    1.53
 -16   5   7   14.71    1.79
  16   5  -5  169.24    6.44
 -16  -5   5  156.86    6.07
 -16   5   5  165.75    6.38
 -16   5   5  164.56    5.75
 -16   5   5  167.00    6.53
 -16  -5   3    0.23    0.45
 -16   5   3    0.09    0.47
 -16   5   3    0.55    0.71
  16   5  -3   -0.09    0.54
  16   5  -1   88.29    3.96
 -16   5   1   81.63    4.13
  16   5  -1   77.49    4.13
  16   5   1   47.54    2.54
 -16  -6   8   47.25    2.52
 -16  -6   6   48.88    2.82
  16   6  -6   54.53    3.08
 -16   6   6   48.61    2.99
  16   6  -4    4.44    0.91
 -16   6   4    3.97    0.93
  16   6  -2    0.21    0.39
 -16   6   2    0.07    0.37
  16   6  -2    0.75    0.46
 -17   0  11    0.15    0.49
  17   0  -9   -0.09    0.45
 -17   0   7    1.57    0.87
 -17   0   5    0.47    0.61
 -17   0   5    0.51    0.73
 -17   0   3   -0.09    0.55
 -17   0   3    1.15    0.77
  17   0  -1    0.18    0.45
  17   0   1    0.59    0.52
  17   1 -10   33.34    2.55
 -17   1  10   31.65    2.18
 -17   1  10   27.01    2.28
  17   1 -10   24.90    2.13
  17   1  -8    0.61    0.67
 -17   1   8    0.82    0.70
 -17   1   8    0.39    0.54
  17   1  -8   -0.17    0.71
 -17  -1   6    8.86    1.51
 -17   1   6    7.56    1.35
 -17   1   6    9.77    1.72
 -17  -1   6    8.80    1.72
 -17  -1   4    8.84    1.57
  17  -1  -4   10.67    1.64
 -17   1   4    7.87    1.55
 -17   1   4    9.65    1.76
 -17  -1   4    7.62    1.66
 -17  -1   2   80.18    5.00
 -17   1   2   86.19    5.00
 -17  -1   2   74.25    4.15
  17  -1  -2   85.66    4.39
  17   1  -2   85.05    4.60
  17  -1   0    5.46    1.03
  17   1   0    6.47    1.23
  17  -1   0    5.73    1.15
 -17   2  11   11.32    1.30
  17   2 -11    8.26    1.13
  17   2  -9   14.10    1.76
 -17   2   9   10.61    1.38
 -17   2   9   11.24    1.58
  17   2  -9    9.42    1.44
 -17  -2   7   54.77    3.91
  17   2  -7   60.92    3.89
 -17  -2   7   53.99    3.40
 -17   2   7   63.41    3.44
 -17   2   7   54.41    3.70
 -17  -2   5   87.81    4.66
 -17   2   5   98.54    4.96
 -17   2   5   96.19    4.23
 -17  -2   5   99.22    5.46
 -17  -2   3   17.63    2.06
  17  -2  -3   22.14    2.30
 -17   2   3   22.27    2.37
 -17  -2   3   21.41    2.54
  17   2  -1    5.83    1.11
 -17  -2   1    5.12    1.04
  17  -2  -1    6.75    1.19
 -17   2   1    4.02    1.04
 -17  -2   1    5.99    1.36
  17   2  -1    7.08    1.31
  17  -2  -1    4.85    1.05
  17  -2   1  103.83    4.09
 -17   2  -1  100.74    4.18
  17   2   1  102.23    4.34
  17  -2   1   92.65    4.02
  17   3 -10   63.19    3.26
 -17   3  10   61.32    2.63
 -17   3  10   61.36    3.16
  17   3  -8   51.92    3.33
  17   3  -8   49.26    3.12
 -17  -3   8   44.92    2.83
 -17   3   8   56.93    3.00
 -17   3   8   50.91    3.27
 -17  -3   6    4.81    1.12
 -17   3   6    6.61    1.25
 -17   3   6    5.65    1.13
  17   3  -6    5.48    1.18
  17  -3  -4  191.81    6.95
 -17   3   4  194.42    7.08
 -17  -3   4  186.50    7.24
 -17  -3   2    0.48    0.65
  17   3  -2    1.17    0.63
 -17  -3   2    0.58    0.51
  17  -3  -2    0.69    0.57
 -17   3   2    0.70    0.63
  17   3   0   92.68    3.79
 -17   3   0   85.82    3.86
 -17  -3   0   85.85    4.24
  17   3   0   87.78    4.12
  17  -3   0   80.45    3.68
  17   4  -9    1.00    0.48
 -17   4   9    0.51    0.43
 -17   4   9    0.76    0.44
  17   4  -7  254.52    7.56
  17   4  -7  260.31    7.76
 -17  -4   7  225.55    7.15
 -17   4   7  262.83    7.01
 -17   4   7  233.23    7.32
  17   4  -5   92.59    4.33
 -17  -4   5   74.80    3.86
  17  -4  -5   83.93    3.87
 -17   4   5   91.35    4.35
 -17   4   5   87.15    3.73
 -17   4   5   83.25    4.05
  17   4  -3   19.69    1.98
 -17  -4   3   15.28    1.63
  17  -4  -3   21.65    1.90
 -17   4   3   18.90    1.93
  17   4  -1  593.33   14.03
  17   4  -1  706.84   13.94
  17  -4  -1  703.06   13.81
 -17   4   1  549.48   13.25
 -17  -5   6    1.52    0.57
  17   5  -6    1.28    0.56
 -17   5   6    1.20    0.63
 -17  -5   4   86.79    3.63
 -17   5   4   98.38    4.06
 -17   5   4   92.09    3.93
  17   5  -4   92.83    3.81
  18   0  -8    1.11    0.57
 -18   0   8    1.55    0.67
 -18   0   6   63.38    3.34
 -18   0   6   64.37    3.87
 -18   0   4   11.85    1.72
 -18   0   2   50.14    3.28
 -18   0   2   46.69    2.95
  18   1  -9   79.57    3.61
 -18   1   9   73.65    3.41
 -18   1   9   74.05    3.07
  18   1  -7  163.93    6.01
 -18   1   7  156.52    5.06
 -18   1   7  147.70    5.71
 -18  -1   5   84.40    4.02
  18  -1  -5   91.02    4.14
 -18   1   5   87.34    4.44
 -18  -1   5   84.09    4.53
  18  -1  -3  168.70    5.65
 -18   1   3  152.68    5.76
 -18   1   3  152.25    5.95
 -18  -1   3  155.46    6.24
  18  -1  -1   11.23    1.21
 -18   1   1   11.26    1.37
 -18  -1   1   10.08    1.41
  18   1  -1   12.50    1.40
  18   2  -8    7.71    1.16
  18   2  -8    5.89    1.00
 -18   2   8    5.54    0.90
 -18   2   8    6.35    1.08
 -18  -2   6   21.67    2.15
  18   2  -6   21.67    2.02
 -18  -2   6   19.34    1.78
  18  -2  -6   20.20    1.90
 -18   2   6   21.68    1.72
 -18   2   6   20.84    2.02
 -18  -2   4    1.27    0.60
  18  -2  -4    0.82    0.50
 -18   2   4    1.17    0.62
 -18  -2   4    1.13    0.68
 -18   2   2   73.58    3.61
  18   2  -2   76.12    3.64
 -18  -2   2   78.53    3.97
  18   3  -7   27.43    2.03
  18   3  -7   27.34    2.06
 -18  -3   7   23.06    1.76
  18  -3  -7   23.44    1.83
 -18   3   7   24.21    1.71
 -18   3   7   25.72    2.02
  18  -3  -5  189.02    5.84
 -18   3   5  191.87    6.01
  18   3  -5  195.76    6.13
 -18   3   5  177.35    5.96
 -18  -3   3   15.17    1.44
  18  -3  -3   19.67    1.67
 -18   3   3   17.58    1.66
   0   0   0    0.00    0.00
TITL I in I2/a
REM I2/a (#15 in standard setting)
CELL 1.54184  15.410286  10.133796  13.428380  90.0000 108.6917  90.0000
ZERR    9.00   0.000278   0.000151   0.000246   0.0000   0.0020   0.0000
LATT  2
SYMM -x+1/2, y,-z
SFAC C H N O
UNIT 99.00 90.00 9.00 9.00
TREF
HKLF 4
END
_computing_structure_solution     'SHELXT 2018/2 (Sheldrick, 2018)'
;
_shelx_hkl_checksum     14111
_shelx_res_file
;
TITL I.res in I2/a
    i.res
    created by SHELXL-2019/2 at 23:30:13 on 25-Nov-2023
REM Formula found by SHELXT: C12 N2 O12 Ni S2
CELL 1.54184 15.4103 10.1338 13.4284 90 108.692 90
ZERR 4 0.0003 0.0002 0.0002 0 0.002 0
LATT 2
SYMM 0.5-X,+Y,-Z
SFAC C H N Ni O S
UNIT 48 104 8 4 48 8
EQIV $1 1-X,1-Y,1-Z
EQIV $2 +X,0.5-Y,-0.5+Z
EQIV $3 1-X,-0.5+Y,1.5-Z
EQIV $4 0.5+X,1-Y,+Z
EQIV $5 1.5-X,+Y,1-Z
DFIX 0.85 0.01 O3W H3Wb O3W H3Wa O1W H1Wb O1W H1Wa O2W H2Wa O2W H2Wb
DFIX 0.89 0.01 N1 H1a N1 H1b
L.S. 4 0 0
PLAN  5
SIZE 0.2 0.24 0.28
TEMP 18
CONF
HTAB O1W O1_$2
HTAB O1W O3W
HTAB O2W O2_$1
HTAB O2W O3_$2
HTAB N1 O2_$4
HTAB N1 O3_$5
HTAB O3W O1_$3
HTAB O3W O3
BOND
BOND $H
list 4
MORE -1
fmap 2 53
acta
REM <olex2.extras>
REM <HklSrc "%.\\I.hkl">
REM </olex2.extras>
WGHT    0.053900    1.930100
EXTI    0.000869
FVAR       0.38585
NI1   4    0.750000    0.315947    0.500000    10.50000    0.01865    0.02396 =
         0.02652    0.00000    0.00471    0.00000
O1W   5    0.663912    0.167450    0.516587    11.00000    0.03152    0.03065 =
         0.04257   -0.00477    0.01350   -0.00850
H1WA  2    0.647447    0.106278    0.471446    11.00000    0.05481
H1WB  2    0.617198    0.190783    0.532234    11.00000    0.06936
O2W   5    0.691886    0.312202    0.334217    11.00000    0.03087    0.03482 =
         0.03066   -0.00233    0.00167    0.00100
H2WA  2    0.682991    0.236717    0.306178    11.00000    0.05148
H2WB  2    0.640125    0.350228    0.312484    11.00000    0.05896
N1    3    0.836027    0.468672    0.487782    11.00000    0.02305    0.03297 =
         0.03384    0.00039    0.00859   -0.00299
H1A   2    0.837321    0.473017    0.422788    11.00000    0.04800
H1B   2    0.894165    0.459272    0.527620    11.00000    0.04982
C6    1    0.801792    0.592469    0.520352    11.00000    0.03484    0.02752 =
         0.04361   -0.00270    0.00854   -0.00458
AFIX  23
H6A   2    0.825144    0.667734    0.492234    11.00000   -1.20000
H6B   2    0.822909    0.599187    0.596421    11.00000   -1.20000
AFIX   0
S1    6    0.576285    0.544490    0.764217    11.00000    0.01791    0.02534 =
         0.02827    0.00269    0.00546   -0.00158
O1    5    0.596371    0.546914    0.877967    11.00000    0.03354    0.03808 =
         0.03092    0.00641    0.01225    0.00089
O2    5    0.479652    0.560911    0.707023    11.00000    0.01844    0.04119 =
         0.04590    0.00879    0.00298   -0.00401
O3    5    0.614901    0.427899    0.730073    11.00000    0.03219    0.02584 =
         0.04306   -0.00364    0.00966   -0.00221
C1    1    0.632444    0.683646    0.731747    11.00000    0.01853    0.02474 =
         0.02488    0.00033    0.00531   -0.00092
C2    1    0.578428    0.781621    0.673525    11.00000    0.01806    0.03079 =
         0.03235    0.00402    0.00390    0.00232
AFIX  43
H2    2    0.514988    0.774290    0.653357    11.00000   -1.20000
AFIX   0
C3    1    0.618490    0.893110    0.644172    11.00000    0.02198    0.02815 =
         0.03599    0.00991    0.00335    0.00667
AFIX  43
H3    2    0.581294    0.959325    0.604714    11.00000   -1.20000
AFIX   0
C4    1    0.711195    0.905378    0.672829    11.00000    0.02348    0.02433 =
         0.03252    0.00602    0.00638    0.00079
AFIX  43
H4    2    0.736531    0.979213    0.651599    11.00000   -1.20000
AFIX   0
C5    1    0.769887    0.806979    0.734748    11.00000    0.01973    0.02324 =
         0.02297   -0.00020    0.00492    0.00042
O3W   5    0.520559    0.250765    0.573245    11.00000    0.04380    0.06120 =
         0.04852   -0.01648    0.02191   -0.01625
H3WA  2    0.539889    0.303568    0.624345    11.00000    0.06187
H3WB  2    0.484989    0.196260    0.587795    11.00000    0.07622
HKLF 4
REM  I.res in I2/a
REM wR2 = 0.0851, GooF = S = 1.047, Restrained GooF = 1.045 for all data
REM R1 = 0.0296 for 1881 Fo > 4sig(Fo) and 0.0300 for all 1926 data
REM 165 parameters refined using 8 restraints
END
WGHT      0.0539      1.9301
REM Highest difference peak  0.402,  deepest hole -0.333,  1-sigma level  0.058
Q1    1   0.7458  0.3734  0.5568  11.00000  0.05    0.40
Q2    1   0.5788  0.5923  0.8298  11.00000  0.05    0.37
Q3    1   0.7575  0.2627  0.4383  11.00000  0.05    0.37
Q4    1   0.5860  0.4763  0.7121  11.00000  0.05    0.36
Q5    1   0.6002  0.6181  0.7364  11.00000  0.05    0.35
;
_shelx_res_checksum     14111
