# Supplementary material for: Tetra­aqua­(ethane-1,2-di­amine-κ2 N,N′)nickel(II) naphthalene-1,5-di­sulfonate dihydrate
Source: IUCrdata. 2023 Dec 14;8(Pt 12):x231032. doi: 10.1107/S2414314623010325 (PMC10833122; doi:10.1107/S2414314623010325)
Supplement: Supplementary file 2 [file x-08-x231032-Isup2.hkl]

#
# h,k,l, Fc-squared, Fo-squared, sigma(Fo-squared), status flag
#
data_I
_shelx_title ' exp_736_c1_edsa_ni_j_autored_a.res in I2/a'
_shelx_refln_list_code          4
_shelx_F_calc_maximum      268.67
_exptl_crystal_F_000      1072.00
_reflns_d_resolution_high  0.8131

loop_
 _space_group_symop_operation_xyz
 'x, y, z'
 '-x+1/2, y, -z'
 'x+1/2, y+1/2, z+1/2'
 '-x+1, y+1/2, -z+1/2'
 '-x, -y, -z'
 'x-1/2, -y, z'
 '-x+1/2, -y+1/2, -z+1/2'
 'x, -y+1/2, z+1/2'

_cell_length_a    15.4103
_cell_length_b    10.1338
_cell_length_c    13.4284
_cell_angle_alpha  90.000
_cell_angle_beta  108.692
_cell_angle_gamma  90.000

_shelx_F_squared_multiplier     1.000

loop_
 _refln_index_h
 _refln_index_k
 _refln_index_l
 _refln_F_squared_calc
 _refln_F_squared_meas
 _refln_F_squared_sigma
 _refln_observed_status
   2   0   0       4886.09       5080.99        50.29 o
   4   0   0       1045.01       1153.30        21.90 o
   6   0   0       5289.05       5824.78        72.73 o
   8   0   0        828.83       1078.58        19.08 o
  10   0   0        276.30        486.98        28.09 o
  12   0   0       6510.47       7675.58       119.93 o
  14   0   0          3.10         17.63         5.21 o
  16   0   0        393.46        448.72        28.63 o
   1   1   0       2421.28       2364.72        41.34 o
   3   1   0      10921.68      11271.55       117.85 o
   5   1   0         28.99         59.68         6.15 o
   7   1   0       3346.48       4448.09        39.36 o
   9   1   0       8050.09       8386.99        77.28 o
  11   1   0        208.67        260.96        12.25 o
  13   1   0       5076.57       5233.60        72.16 o
  15   1   0       1434.20       1656.32        35.39 o
  17   1   0         34.15         39.36         4.37 o
   0   2   0        379.50        435.14        13.24 o
   2   2   0      12401.14      12576.09       203.93 o
   4   2   0      22411.26      23839.58       232.41 o
   6   2   0       2079.45       2201.50        35.89 o
   8   2   0       3765.54       4254.96        91.76 o
  10   2   0       3162.52       3222.21        50.10 o
  12   2   0         85.01         93.68         7.27 o
  14   2   0       1119.39       1345.55        47.73 o
  16   2   0        481.59        625.32        16.09 o
   1   3   0       9712.15       9349.85       141.06 o
   3   3   0         35.64         56.29         3.22 o
   5   3   0       5590.80       5657.56        74.87 o
   7   3   0        113.87         99.12         6.71 o
   9   3   0       4617.16       4691.52        76.90 o
  11   3   0        173.50        204.03        17.82 o
  13   3   0         21.86         33.51         5.64 o
  15   3   0         71.78         84.70         7.50 o
  17   3   0        609.94        582.65        11.80 o
   0   4   0       2145.57       2131.24        38.68 o
   2   4   0      10787.10      11272.80       123.99 o
   4   4   0        404.09        444.95        14.04 o
   6   4   0        663.61        742.81        17.16 o
   8   4   0        574.56        609.55        16.43 o
  10   4   0          6.80          9.93         2.44 o
  12   4   0       2469.10       2464.73        59.75 o
  14   4   0        318.29        353.19        16.72 o
  16   4   0        108.92        104.45         5.23 o
   1   5   0       4951.49       4631.83        69.36 o
   3   5   0        589.89        543.86        21.14 o
   5   5   0       3855.77       3977.15        69.85 o
   7   5   0       2514.72       2310.93        59.75 o
   9   5   0       8285.43       8160.73       223.91 o
  11   5   0       7178.77       6847.04       227.73 o
  13   5   0         17.60         18.67         3.49 o
  15   5   0        193.19        224.30         9.19 o
   0   6   0          4.95         14.60         3.02 o
   2   6   0      11016.56      10836.36       271.49 o
   4   6   0        257.85        219.05         6.46 o
   6   6   0         44.04         59.85        12.55 o
   8   6   0        141.10        153.67         9.31 o
  10   6   0       4165.06       4111.62       102.50 o
  12   6   0       1891.68       1961.43        39.47 o
  14   6   0        361.30        378.06        12.47 o
   1   7   0       4370.19       4139.94        34.51 o
   3   7   0      12994.07      12223.15       149.31 o
   5   7   0        868.60        881.80        16.34 o
   7   7   0        421.29        360.35        14.36 o
   9   7   0       1727.55       1786.37        47.65 o
  11   7   0         38.85         46.05         4.69 o
  13   7   0        453.95        483.29        16.94 o
   0   8   0      19524.52      18487.31       120.18 o
   2   8   0       1335.22       1323.07        16.70 o
   4   8   0         47.90         54.94         3.64 o
   6   8   0       3025.39       2873.35        73.11 o
   8   8   0        287.84        254.06        12.07 o
  10   8   0        237.46        243.66        12.95 o
  12   8   0       1092.36       1006.23        58.99 o
   1   9   0        247.88        233.16         6.82 o
   3   9   0        329.98        336.75         9.58 o
   5   9   0       1293.30       1296.01        20.53 o
   7   9   0       1268.62       1234.47        24.44 o
   9   9   0        105.29        103.32         7.19 o
  11   9   0        622.78        590.73        18.35 o
   0  10   0         60.48         50.12         9.14 o
   2  10   0       4690.18       4743.24        45.67 o
   4  10   0        733.46        727.25        15.46 o
   6  10   0         61.02         59.49         5.06 o
   8  10   0        777.82        729.99        18.92 o
  10  10   0         25.43         16.66         2.39 o
   1  11   0        314.04        234.16        13.25 o
   3  11   0        345.30        331.00        22.21 o
   5  11   0         13.27         11.11         2.77 o
   7  11   0         78.46         61.21         6.25 o
   0  12   0        192.38        162.64        18.61 o
   2  12   0        720.43        643.08        14.03 o
   4  12   0        188.66        156.60        17.40 o
 -18   1   1         70.85         76.10         4.50 o
 -16   1   1        777.54        943.27        30.66 o
 -14   1   1          3.58         20.56         4.88 o
 -12   1   1        576.76        529.55        11.79 o
 -10   1   1       8772.72       9171.00       119.81 o
  -8   1   1       5485.58       6271.69        45.72 o
  -6   1   1        502.68        647.35        11.36 o
  -4   1   1      37999.32      41526.02       232.84 o
  -2   1   1       1565.31       1673.39        31.28 o
   0   1   1       1647.10       1520.16        43.37 o
   2   1   1      36959.30      39196.86       368.40 o
   4   1   1       2895.42       2858.05        22.88 o
   6   1   1      11839.07      14631.09       126.35 o
   8   1   1       5997.12       6538.08        62.09 o
  10   1   1       1316.35       1547.22        19.42 o
  12   1   1       2156.66       2221.38        30.48 o
  14   1   1        853.06       1020.94        32.22 o
  16   1   1          3.89          9.08         3.24 o
 -17   2   1         39.99         38.18         2.89 o
 -15   2   1        107.97        103.64         9.42 o
 -13   2   1       3914.16       4244.57        66.10 o
 -11   2   1         53.83         73.71         5.55 o
  -9   2   1         24.40         26.63         2.59 o
  -7   2   1      12921.75      13473.80       108.92 o
  -5   2   1      13764.70      14869.76       103.67 o
  -3   2   1        625.78        709.16        13.82 o
  -1   2   1      18501.39      18497.87       318.71 o
   1   2   1         36.16         53.77         2.33 o
   3   2   1       1764.36       1980.85        38.82 o
   5   2   1       3874.66       3875.11        44.79 o
   7   2   1       3349.67       3655.10        43.66 o
   9   2   1       3321.04       3271.18        42.19 o
  11   2   1        744.35        794.08        24.58 o
  13   2   1         87.42         71.99         7.68 o
  15   2   1        467.90        539.85        18.04 o
  17   2   1        662.56        672.14        13.97 o
 -16   3   1        101.97         86.60         7.24 o
 -14   3   1        582.43        616.48        31.93 o
 -12   3   1         12.06         14.89         4.13 o
 -10   3   1       4973.81       5122.00        95.66 o
  -8   3   1      10327.04      10786.38       281.22 o
  -6   3   1      17174.54      18498.85       129.33 o
  -4   3   1       3238.83       3346.52        30.24 o
  -2   3   1      24652.21      23842.02       164.37 o
   0   3   1        445.89        454.54         6.16 o
   2   3   1       1715.72       1694.73        37.76 o
   4   3   1      19270.66      19983.60       352.48 o
   6   3   1       9229.31      10077.05       223.98 o
   8   3   1         24.05         31.58         4.67 o
  10   3   1       6514.83       6427.60        75.99 o
  12   3   1        513.43        535.43        17.71 o
  14   3   1        341.94        368.69        20.23 o
  16   3   1       2714.45       3178.46        62.61 o
 -17   4   1       3858.25       4363.49       261.28 o
 -15   4   1       1720.46       1964.54        48.54 o
 -13   4   1       2363.08       2479.96        57.71 o
 -11   4   1       5848.52       5702.29        61.69 o
  -9   4   1       5338.10       5298.43       108.15 o
  -7   4   1         15.13         62.01        12.66 o
  -5   4   1      25513.80      25680.95       554.33 o
  -3   4   1      72182.44      75500.52       679.16 o
  -1   4   1       1861.86       1931.99        20.32 o
   1   4   1       6074.52       5464.43        74.43 o
   3   4   1        236.46        348.66         9.05 o
   5   4   1       1331.68       1286.99        25.23 o
   7   4   1       8285.13       8044.10       123.30 o
   9   4   1        388.21        337.29        13.53 o
  11   4   1       1298.18       1265.35        50.68 o
  13   4   1       4177.29       4397.77        84.19 o
  15   4   1        536.95        586.40        21.36 o
 -16   5   1        610.99        557.40        19.10 o
 -14   5   1        250.76        253.38        17.67 o
 -12   5   1          4.60          8.62         3.16 o
 -10   5   1         27.53         37.18         3.99 o
  -8   5   1       1665.94       1680.56        45.80 o
  -6   5   1        873.72        794.60        45.55 o
  -4   5   1       1509.11       1189.73        20.05 o
  -2   5   1       2369.99       2216.02        58.33 o
   0   5   1       2727.60       2665.63        30.75 o
   2   5   1       5512.37       5438.67       227.34 o
   4   5   1       2028.27       2137.95        80.00 o
   6   5   1       1590.76       1437.29        37.38 o
   8   5   1       2617.45       2385.69        48.74 o
  10   5   1       3660.69       3704.59        79.86 o
  12   5   1       1294.00       1280.07        32.58 o
  14   5   1        879.97       1033.51        34.18 o
  16   5   1        293.31        319.56        17.07 o
 -15   6   1        175.38        192.58         8.16 o
 -13   6   1       3532.10       3708.33        71.43 o
 -11   6   1        183.26        220.22        12.84 o
  -9   6   1         69.79         71.72         7.60 o
  -7   6   1       4062.32       4152.83        46.84 o
  -5   6   1        193.15        248.87         6.94 o
  -3   6   1        435.00        439.82        12.90 o
  -1   6   1      26426.05      25283.70       592.22 o
   1   6   1        107.09        137.14         5.41 o
   3   6   1          2.99          7.71         5.21 o
   5   6   1       1757.98       1734.66        53.88 o
   7   6   1       1301.10       1227.92        28.04 o
   9   6   1         63.52         66.07         5.92 o
  11   6   1       1546.76       1619.78        45.22 o
  13   6   1         20.85         25.74         3.57 o
  15   6   1        240.34        200.56         8.35 o
 -14   7   1        174.28        168.40        11.19 o
 -12   7   1        112.71        121.63         7.89 o
 -10   7   1         49.17         48.69         6.66 o
  -8   7   1        310.45        292.20        14.79 o
  -6   7   1        324.59        314.88         9.37 o
  -4   7   1       1096.10       1051.63        15.19 o
  -2   7   1         39.36         31.33         2.14 o
   0   7   1        290.05        282.91         5.05 o
   2   7   1       2360.41       2359.51        44.93 o
   4   7   1          1.30          4.19         1.51 o
   6   7   1       2059.02       2136.09        51.52 o
   8   7   1        900.99        883.64        20.88 o
  10   7   1          0.55          2.28         2.26 o
  12   7   1        203.34        196.09         8.25 o
  14   7   1         61.06         69.01         6.73 o
 -13   8   1        806.47        777.26        23.54 o
 -11   8   1        272.12        271.83        14.37 o
  -9   8   1          4.91          6.14         3.27 o
  -7   8   1       1619.55       1736.93        58.66 o
  -5   8   1       1135.83       1021.60        35.22 o
  -3   8   1        346.40        323.96         7.66 o
  -1   8   1       6024.70       5655.17        42.95 o
   1   8   1       2812.38       2572.86        36.38 o
   3   8   1         57.50         53.63         3.26 o
   5   8   1       2213.87       2179.29        33.94 o
   7   8   1       1428.54       1364.63        29.66 o
   9   8   1         79.12         63.25         6.22 o
  11   8   1        498.26        486.57        15.82 o
  13   8   1        159.86        137.16         6.12 o
 -12   9   1        369.39        356.70        13.60 o
 -10   9   1       1048.82       1043.81        21.35 o
  -8   9   1        407.29        374.17        11.17 o
  -6   9   1       1050.25        967.23        19.29 o
  -4   9   1       3724.59       3669.71        59.54 o
  -2   9   1       2133.95       2040.09        23.09 o
   0   9   1        119.16        134.51         4.91 o
   2   9   1       4723.66       4663.09        45.85 o
   4   9   1        340.31        345.66        10.23 o
   6   9   1         49.96         59.93         5.06 o
   8   9   1       3697.96       3413.27        50.37 o
  10   9   1        119.56        114.90         5.08 o
  12   9   1        188.45        177.75        13.71 o
  -9  10   1        263.77        208.98         8.73 o
  -7  10   1        207.91        229.12        10.24 o
  -5  10   1       2759.01       2839.22        43.09 o
  -3  10   1        922.13        942.85        23.11 o
  -1  10   1         14.01         14.05         2.84 o
   1  10   1         15.80         21.69         3.06 o
   3  10   1        653.35        640.01        13.63 o
   5  10   1        225.52        223.05         8.22 o
   7  10   1       1092.13       1045.81        52.93 o
   9  10   1        316.43        285.29        13.49 o
  -8  11   1        843.62        790.46        18.22 o
  -6  11   1       2118.78       2147.87        37.15 o
  -4  11   1          4.90          6.15         4.33 o
  -2  11   1       1788.79       1516.55        35.88 o
   0  11   1        725.72        682.78        40.66 o
   2  11   1         48.21         42.77         5.07 o
   4  11   1       1165.33       1268.38        25.73 o
   6  11   1        185.88        190.55         9.48 o
   8  11   1        316.37        283.62        17.14 o
  -3  12   1       1091.36        984.90        21.33 o
  -1  12   1        348.98        315.90        10.00 o
   1  12   1        482.31        443.70        13.90 o
   3  12   1         52.19         44.09         3.78 o
 -18   0   2        360.83        324.64        14.74 o
 -16   0   2         12.99         18.34         5.35 o
 -14   0   2       7892.13       8315.27       131.13 o
 -12   0   2        625.51        607.19        17.65 o
 -10   0   2       2646.01       2857.60        45.85 o
  -8   0   2       4955.30       3988.03       242.66 o
  -6   0   2       9287.85      10469.45       322.80 o
  -4   0   2      14608.14      15122.14       205.80 o
  -2   0   2      29101.29      27406.90       811.75 o
   0   0   2       8851.98       9515.69       279.62 o
   2   0   2      35615.11      34341.65      1406.20 o
   4   0   2       5257.70       5608.99        74.98 o
   6   0   2      14537.42      16353.82       385.62 o
   8   0   2        380.66        310.10        23.19 o
  10   0   2      11831.06      13270.62       107.62 o
  12   0   2       2839.95       2910.49        43.87 o
  14   0   2       4268.24       4885.52        86.57 o
  16   0   2         23.18         49.91         8.73 o
 -17   1   2        480.94        552.55        13.80 o
 -15   1   2        557.07        520.68        19.22 o
 -13   1   2        431.86        522.74        12.70 o
 -11   1   2       6875.62       6855.59       140.58 o
  -9   1   2       5696.60       6225.91        59.43 o
  -7   1   2      11567.87      12139.55       101.25 o
  -5   1   2       6303.40       6307.51        47.85 o
  -3   1   2      11602.75      11837.37       131.53 o
  -1   1   2      32806.16      31337.59       272.72 o
   1   1   2      26540.41      27183.12       748.98 o
   3   1   2       1787.62       1814.56        33.68 o
   5   1   2       5050.69       5274.36        80.54 o
   7   1   2       1238.22       1439.11        23.88 o
   9   1   2       3477.23       3600.65        29.28 o
  11   1   2       6260.19       6770.32       100.00 o
  13   1   2       1205.74       1422.60        29.21 o
  15   1   2        204.29        217.03        11.34 o
 -18   2   2        516.70        510.94        14.48 o
 -16   2   2       1232.34       1345.90        37.44 o
 -14   2   2       1092.74       1231.08        38.17 o
 -12   2   2       4434.86       4566.47       142.37 o
 -10   2   2        166.53        155.53         5.37 o
  -8   2   2       1743.79       1704.22        27.24 o
  -6   2   2       7456.66       7166.31        62.68 o
  -4   2   2      35504.86      36681.24       315.89 o
  -2   2   2      22115.16      22043.66       197.15 o
   0   2   2      15577.79      15591.71       147.53 o
   2   2   2       2114.37       2060.45        58.94 o
   4   2   2       2800.19       3290.94        31.44 o
   6   2   2       6720.80       6697.81        62.25 o
   8   2   2        689.66        743.97        15.81 o
  10   2   2         94.09         92.53         4.77 o
  12   2   2       1432.61       1465.05        36.13 o
  14   2   2        671.81        675.62        20.41 o
  16   2   2         12.77         35.45         5.06 o
 -17   3   2          3.50          4.83         1.77 o
 -15   3   2        459.34        497.71        23.10 o
 -13   3   2       1498.27       1486.16        40.38 o
 -11   3   2       9280.06       9521.45       237.40 o
  -9   3   2       3385.92       3396.95        93.98 o
  -7   3   2       4407.95       4675.90       109.55 o
  -5   3   2       2111.52       2223.02        32.66 o
  -3   3   2       7349.55       6884.40        66.05 o
  -1   3   2        838.58       1053.37        31.92 o
   1   3   2       1428.03       1515.44        25.27 o
   3   3   2        502.72        664.74        19.91 o
   5   3   2       5981.47       6551.92        97.68 o
   7   3   2        599.11        611.31        18.14 o
   9   3   2       9296.47       9169.72        86.80 o
  11   3   2        515.32        464.83        14.40 o
  13   3   2         85.76        108.91         7.95 o
  15   3   2        569.29        705.88        15.16 o
 -16   4   2          0.51          2.29         1.65 o
 -14   4   2         30.72         39.30         5.12 o
 -12   4   2        819.45        812.26        23.65 o
 -10   4   2         30.36         25.18         2.89 o
  -8   4   2       5297.42       5224.46       152.07 o
  -6   4   2       5416.73       5463.54        67.56 o
  -4   4   2        317.82        375.13         7.81 o
  -2   4   2         92.92        105.03         3.23 o
   0   4   2        564.70        446.27         8.65 o
   2   4   2        942.96       1039.46        23.62 o
   4   4   2         76.50        120.55         5.21 o
   6   4   2        245.83        254.01        20.71 o
   8   4   2         67.31         78.94         4.77 o
  10   4   2         31.94         35.95         3.64 o
  12   4   2        602.31        683.72        22.73 o
  14   4   2        634.02        663.22        20.93 o
  16   4   2        192.40        213.59        10.24 o
 -15   5   2       1972.34       2055.34        39.24 o
 -13   5   2        133.69        124.87         8.09 o
 -11   5   2       2935.09       2946.05        44.64 o
  -9   5   2       9556.39       9331.71       139.04 o
  -7   5   2       1057.53       1175.38        26.13 o
  -5   5   2       3499.35       3631.05        64.21 o
  -3   5   2       8147.01       8164.07       187.38 o
  -1   5   2       4288.78       4796.98        49.84 o
   1   5   2        421.18        407.29        14.81 o
   3   5   2       3126.97       2873.54       113.69 o
   5   5   2          9.48         10.43         2.06 o
   7   5   2        164.87        165.30         8.39 o
   9   5   2       4158.91       4129.25        51.49 o
  11   5   2        541.52        547.45        20.91 o
  13   5   2        459.24        472.69        13.58 o
  15   5   2       1173.02       1239.19        20.56 o
 -16   6   2          0.89          2.13         1.56 o
 -14   6   2        240.05        244.66        16.11 o
 -12   6   2        974.50       1022.68        27.00 o
 -10   6   2       2210.58       2133.63        42.85 o
  -8   6   2       1789.72       1700.20        33.73 o
  -6   6   2       1798.23       1793.49        26.34 o
  -4   6   2         74.02         61.17         3.84 o
  -2   6   2       1985.54       1865.28        31.89 o
   0   6   2       5769.73       5664.13       163.14 o
   2   6   2         64.55         48.49         4.35 o
   4   6   2          5.41         17.02         2.24 o
   6   6   2        191.76        166.21         8.84 o
   8   6   2        223.01        255.09        15.29 o
  10   6   2        232.06        241.59        11.69 o
  12   6   2       1537.19       1581.06        35.07 o
  14   6   2        796.63        930.76        26.58 o
 -15   7   2         85.01         86.44         7.17 o
 -13   7   2         42.04         28.18         6.58 o
 -11   7   2       6566.38       6949.66        80.14 o
  -9   7   2         55.95         57.26         5.95 o
  -7   7   2        754.64        756.83        16.20 o
  -5   7   2       6017.91       5529.68       101.50 o
  -3   7   2        378.06        360.95         6.79 o
  -1   7   2       8444.44       7582.54        48.53 o
   1   7   2      13975.07      13223.45       160.85 o
   3   7   2        288.63        310.57         7.88 o
   5   7   2         84.30         85.64         5.87 o
   7   7   2       3100.29       2992.11        48.10 o
   9   7   2        151.58        166.16         9.92 o
  11   7   2       5255.47       5188.43       122.73 o
  13   7   2        532.12        509.87        15.34 o
 -14   8   2       1332.34       1280.41        45.13 o
 -12   8   2          1.03          1.09         2.42 o
 -10   8   2       1423.32       1414.83        31.48 o
  -8   8   2        882.87        941.47        28.59 o
  -6   8   2        551.26        598.78        18.97 o
  -4   8   2        729.56        736.19        24.34 o
  -2   8   2       7256.67       6995.04        49.96 o
   0   8   2       1838.55       1663.04        24.22 o
   2   8   2       1027.75       1011.18        16.64 o
   4   8   2       1496.54       1432.97        21.86 o
   6   8   2        156.64        154.55         9.53 o
   8   8   2        214.43        241.94        11.83 o
  10   8   2        802.12        771.85        19.36 o
  12   8   2       1004.52        976.48        64.96 o
 -11   9   2         11.41          7.55         2.31 o
  -9   9   2       2403.96       2357.17        32.83 o
  -7   9   2       1963.95       1834.23        31.00 o
  -5   9   2        788.52        730.65        16.52 o
  -3   9   2       4386.77       4182.48        52.08 o
  -1   9   2        739.06        756.00        12.06 o
   1   9   2        204.84        182.06         7.58 o
   3   9   2       2429.35       2455.86        35.27 o
   5   9   2        109.63        105.35         7.15 o
   7   9   2        782.37        750.48        18.09 o
   9   9   2       1633.28       1539.09        35.95 o
  11   9   2        216.51        189.95        12.16 o
 -10  10   2          4.77          5.80         1.54 o
  -8  10   2        949.28        893.67        17.26 o
  -6  10   2       2438.90       2501.44        38.84 o
  -4  10   2        505.55        543.05        16.88 o
  -2  10   2       1380.70       1322.23        28.35 o
   0  10   2        685.33        692.93        16.42 o
   2  10   2          1.83          2.48         2.45 o
   4  10   2        135.90        136.03         5.89 o
   6  10   2        803.02        822.47        18.64 o
   8  10   2          3.34          6.23         2.10 o
  -7  11   2        305.15        263.51        17.00 o
  -5  11   2          0.45          2.27         3.17 o
  -3  11   2          0.49          3.19         2.51 o
  -1  11   2        762.56        740.93        32.34 o
   1  11   2         24.37         26.59         3.26 o
   3  11   2        219.10        212.26         6.67 o
   5  11   2        143.10        127.50         9.80 o
   7  11   2        181.36        182.69         9.83 o
  -4  12   2         39.16         43.09         3.85 o
  -2  12   2        266.31        247.63         8.81 o
   0  12   2       1120.53       1045.57        22.17 o
   2  12   2          0.26          1.56         1.47 o
 -18   1   3       1116.65       1062.73        23.32 o
 -16   1   3        408.93        408.91        16.87 o
 -14   1   3        207.47        204.39        15.99 o
 -12   1   3       4352.63       4435.68       119.60 o
 -10   1   3       1642.10       1663.90        23.08 o
  -8   1   3       2994.35       3170.68        32.28 o
  -6   1   3       5789.84       5763.70        57.04 o
  -4   1   3       4032.85       3843.14        67.73 o
  -2   1   3      39288.65      38229.83       219.89 o
   0   1   3      18378.89      17293.31       175.00 o
   2   1   3        748.01        700.09        19.43 o
   4   1   3       1135.96        992.32        23.07 o
   6   1   3       8259.71       9154.74        97.79 o
   8   1   3       3157.62       3528.38        42.52 o
  10   1   3       1345.55       1415.84        23.97 o
  12   1   3        104.43         80.22         7.08 o
  14   1   3          7.94         19.32         4.04 o
  16   1   3        480.32        489.27        17.46 o
 -17   2   3        144.78        139.87         7.72 o
 -15   2   3       2396.79       2513.80        58.39 o
 -13   2   3        155.79        150.56         8.87 o
 -11   2   3       3368.51       3392.69       107.68 o
  -9   2   3       7651.06       7318.23       203.10 o
  -7   2   3       1652.89       1647.85        33.64 o
  -5   2   3        967.62        747.73        11.26 o
  -3   2   3       9885.76       9893.10        80.83 o
  -1   2   3      28774.62      27445.90       292.84 o
   1   2   3       3421.06       3589.02        27.37 o
   3   2   3       3766.49       3708.16        63.68 o
   5   2   3       4162.82       4594.77        67.33 o
   7   2   3       5814.60       5755.37        79.31 o
   9   2   3       3036.23       3095.92        43.38 o
  11   2   3       3334.02       3333.99        59.78 o
  13   2   3       1818.81       1857.09        36.85 o
  15   2   3         15.96         24.45         3.30 o
 -18   3   3        117.79        117.18         7.35 o
 -16   3   3       2677.64       2842.81        65.15 o
 -14   3   3        426.95        394.88        16.07 o
 -12   3   3          7.35         11.63         2.31 o
 -10   3   3       7151.89       6833.78       143.74 o
  -8   3   3       4014.63       3984.42       106.48 o
  -6   3   3       8125.75       8144.58        96.56 o
  -4   3   3      41826.36      41268.13       530.56 o
  -2   3   3        931.38       1010.08        16.05 o
   0   3   3        972.94        927.14        19.88 o
   2   3   3         17.49         83.57         3.77 o
   4   3   3       2483.23       2496.80        51.89 o
   6   3   3      11040.42      11320.00       110.03 o
   8   3   3      10330.35       9709.02        83.26 o
  10   3   3        428.43        407.85        10.20 o
  12   3   3        200.74        208.86         8.67 o
  14   3   3        308.97        367.08        11.81 o
  16   3   3         11.98         18.54         4.37 o
 -17   4   3        162.71        126.88         6.98 o
 -15   4   3         47.82         41.96         4.36 o
 -13   4   3       3471.65       3255.35        58.44 o
 -11   4   3       2431.02       2398.68        32.80 o
  -9   4   3        213.60        237.57         7.28 o
  -7   4   3      21942.81      21496.85       553.25 o
  -5   4   3      18134.42      19433.83       187.10 o
  -3   4   3       1412.43       1876.94        27.23 o
  -1   4   3       7108.62       6547.57       103.01 o
   1   4   3         42.88         40.92         2.78 o
   3   4   3       4056.23       4086.75        53.56 o
   5   4   3       6487.26       6428.21       103.02 o
   7   4   3       2435.01       2222.59        71.06 o
   9   4   3       9810.76       9209.80       225.68 o
  11   4   3        865.27        916.32        20.76 o
  13   4   3        304.64        301.20        10.65 o
  15   4   3        800.20        772.27        25.10 o
 -16   5   3          2.07          1.16         1.74 o
 -14   5   3       1396.79       1291.32        30.02 o
 -12   5   3       7425.95       7563.46        70.12 o
 -10   5   3       3972.80       3843.89        67.43 o
  -8   5   3       2850.81       2701.96        65.83 o
  -6   5   3       8570.12       8205.65       344.05 o
  -4   5   3       2587.00       2619.88        34.75 o
  -2   5   3         63.81        122.64         5.59 o
   0   5   3        105.62         65.76         3.45 o
   2   5   3         98.34        151.87         6.10 o
   4   5   3       2353.50       2297.99        81.39 o
   6   5   3       2246.92       2193.88        50.44 o
   8   5   3       2023.33       1985.11        68.82 o
  10   5   3       1698.36       1752.91        48.08 o
  12   5   3       1170.80       1137.01        24.53 o
  14   5   3         16.59         16.24         2.65 o
 -15   6   3       2375.28       2294.85        39.66 o
 -13   6   3       2459.41       2494.73        38.35 o
 -11   6   3        365.62        356.45        10.54 o
  -9   6   3       5041.79       5241.59        98.59 o
  -7   6   3        486.61        529.32        11.60 o
  -5   6   3        279.34        355.36         7.65 o
  -3   6   3       6983.65       6745.15        80.76 o
  -1   6   3        670.05        618.53        19.43 o
   1   6   3       3850.24       3667.16       128.43 o
   3   6   3       2076.51       2061.64        49.59 o
   5   6   3        262.73        246.18         7.25 o
   7   6   3       2487.50       2578.09        51.50 o
   9   6   3        626.03        655.35        19.66 o
  11   6   3         18.50         24.98         3.34 o
  13   6   3       1961.87       2195.49        47.64 o
 -14   7   3        361.16        402.94        18.25 o
 -12   7   3       1058.96       1087.74        24.26 o
 -10   7   3          0.57          3.14         2.45 o
  -8   7   3         86.56         82.39         7.51 o
  -6   7   3        378.22        411.47        13.07 o
  -4   7   3         19.37         18.61         1.89 o
  -2   7   3       2169.04       2112.96        18.74 o
   0   7   3        927.36        893.79        13.16 o
   2   7   3        105.63        122.41         4.63 o
   4   7   3         86.43         83.75         4.80 o
   6   7   3       1110.10       1108.37        26.62 o
   8   7   3        929.91        953.10        19.70 o
  10   7   3         45.49         45.19         5.20 o
  12   7   3          3.74          6.44         2.78 o
 -13   8   3       1065.25       1081.83        23.53 o
 -11   8   3          9.28         15.40         3.62 o
  -9   8   3        179.02        216.93         9.16 o
  -7   8   3        452.61        532.39        23.44 o
  -5   8   3        998.81        965.67        21.11 o
  -3   8   3        530.63        561.06        10.85 o
  -1   8   3          4.33          5.25         1.82 o
   1   8   3       3280.51       3277.11        64.30 o
   3   8   3         86.05         84.08         5.25 o
   5   8   3        673.55        660.72        16.29 o
   7   8   3        737.96        686.47        20.40 o
   9   8   3        160.85        183.24         7.70 o
  11   8   3        348.21        331.34        17.77 o
 -12   9   3       1657.05       1623.72        34.63 o
 -10   9   3         57.42         71.00         4.98 o
  -8   9   3        613.72        604.93        22.84 o
  -6   9   3       1090.73       1123.04        48.01 o
  -4   9   3         27.15         30.00         5.18 o
  -2   9   3       1221.35       1197.07        20.93 o
   0   9   3        469.83        451.46        12.66 o
   2   9   3        433.43        456.63        17.76 o
   4   9   3       1164.86       1167.15        25.24 o
   6   9   3       1014.99        979.40        20.64 o
   8   9   3         40.55         28.98         3.59 o
  10   9   3       1625.45       1428.04        85.60 o
 -11  10   3         14.29         19.83         2.68 o
  -9  10   3        109.59         90.33         8.48 o
  -7  10   3       2289.39       2183.18        39.28 o
  -5  10   3        339.66        339.97        14.78 o
  -3  10   3        105.88        126.41         7.99 o
  -1  10   3        123.92        130.21         7.87 o
   1  10   3        134.85        141.02         6.58 o
   3  10   3          1.74          2.59         1.66 o
   5  10   3       2302.92       2236.23        41.98 o
   7  10   3        909.61        835.90        24.99 o
   9  10   3        134.15         96.55         8.87 o
  -8  11   3        193.83        169.90        12.13 o
  -6  11   3          4.25          6.67         2.55 o
  -4  11   3       4638.11       4560.64       154.73 o
  -2  11   3        657.95        708.80        13.46 o
   0  11   3          7.10          8.96         1.98 o
   2  11   3       1184.71       1147.21        35.40 o
   4  11   3         69.57         72.60         5.42 o
   6  11   3        524.13        516.20        17.01 o
  -3  12   3        336.59        264.73        16.07 o
  -1  12   3          4.86          6.31         1.76 o
   1  12   3        110.35        113.84         5.38 o
 -18   0   4         82.94         79.61        11.55 o
 -16   0   4       1620.51       1703.91        80.11 o
 -14   0   4       2481.18       2500.81        81.59 o
 -12   0   4      12498.26      12355.49       265.03 o
 -10   0   4      12544.14      12500.75       160.39 o
  -8   0   4      12938.65      13581.27       142.80 o
  -6   0   4       1281.26       1771.78        30.10 o
  -4   0   4        228.41        293.48         9.34 o
  -2   0   4       9832.28      10097.31       191.88 o
   0   0   4      64393.99      64247.11       508.62 o
   2   0   4      11968.30      11347.08       143.07 o
   4   0   4        370.58        386.57        10.98 o
   6   0   4      12370.64      11847.50       257.09 o
   8   0   4        855.32        873.45        31.54 o
  10   0   4       3076.01       2986.01        59.22 o
  12   0   4       2663.24       3059.61        63.65 o
  14   0   4        373.02        461.19        33.37 o
 -17   1   4         71.75         60.68         4.90 o
 -15   1   4       1650.49       1595.62        63.01 o
 -13   1   4       4443.43       4295.55       115.43 o
 -11   1   4       3937.14       3919.70        83.24 o
  -9   1   4       3142.16       2871.61        37.92 o
  -7   1   4       6044.32       5788.88        76.31 o
  -5   1   4       5290.46       5227.02        92.57 o
  -3   1   4         37.83         59.34         2.64 o
  -1   1   4       4087.17       4190.67        48.12 o
   1   1   4      30806.35      30314.98       252.62 o
   3   1   4       1425.59       1338.66        22.12 o
   5   1   4       5362.71       5214.65        59.27 o
   7   1   4       1990.20       1852.43        31.48 o
   9   1   4       2403.66       2481.52        26.77 o
  11   1   4        184.75        191.94         8.28 o
  13   1   4       1010.65       1044.29        26.95 o
  15   1   4        183.83        173.11         6.47 o
 -18   2   4         10.31          7.27         1.98 o
 -16   2   4        232.60        214.93        10.13 o
 -14   2   4       3844.44       3941.20       152.37 o
 -12   2   4        354.85        304.86        11.13 o
 -10   2   4         28.75         43.44         3.59 o
  -8   2   4      10437.34      10145.28       215.57 o
  -6   2   4        458.73        492.21        14.16 o
  -4   2   4       1084.61       1144.84        15.51 o
  -2   2   4      14099.99      13508.65       143.62 o
   0   2   4        889.90        733.42         9.64 o
   2   2   4      12438.04      11968.10       257.37 o
   4   2   4      10437.64      10373.54       223.08 o
   6   2   4       1764.03       1967.71        29.19 o
   8   2   4       6207.14       5918.74        78.53 o
  10   2   4       3635.15       3900.46        45.20 o
  12   2   4        777.80        802.40        15.75 o
  14   2   4        363.96        401.62        11.19 o
 -17   3   4       1320.36       1286.42        27.55 o
 -15   3   4         56.48         56.62         5.85 o
 -13   3   4        614.17        636.64        31.55 o
 -11   3   4       9221.86       8362.09       201.38 o
  -9   3   4       1012.80        968.19        20.07 o
  -7   3   4        323.03        327.45         8.35 o
  -5   3   4      15573.73      15674.75       164.95 o
  -3   3   4       4203.96       4588.41        71.58 o
  -1   3   4       6854.02       7256.80       102.22 o
   1   3   4         84.63         47.67         3.86 o
   3   3   4        102.92         93.16         4.43 o
   5   3   4        326.19        255.91         9.85 o
   7   3   4         12.33         17.01         2.43 o
   9   3   4       2815.79       2789.47        34.21 o
  11   3   4       1764.10       1656.35        26.81 o
  13   3   4         53.14         50.71         4.95 o
  15   3   4        509.90        488.49        21.16 o
 -16   4   4        104.75         87.12         5.34 o
 -14   4   4        319.28        311.66        13.06 o
 -12   4   4        460.96        453.96        15.05 o
 -10   4   4        400.28        377.29         8.28 o
  -8   4   4         71.88         71.52         3.29 o
  -6   4   4         42.22         51.80         3.74 o
  -4   4   4        806.07        883.04        31.53 o
  -2   4   4       1444.76       1385.26        44.90 o
   0   4   4          3.49         14.09         1.77 o
   2   4   4        355.38        407.34        11.82 o
   4   4   4        153.87        153.01         6.21 o
   6   4   4       1105.45       1044.16        25.24 o
   8   4   4        121.79        117.16         6.19 o
  10   4   4        387.60        364.79        12.71 o
  12   4   4          3.41          5.71         2.20 o
  14   4   4        177.13        175.87         6.88 o
 -17   5   4        710.58        621.58        12.94 o
 -15   5   4          1.72          3.79         1.95 o
 -13   5   4          2.38          5.68         2.68 o
 -11   5   4       4849.62       4893.91        69.92 o
  -9   5   4         28.48         52.27        10.27 o
  -7   5   4        717.72        753.10        16.11 o
  -5   5   4      12576.00      12718.34       380.07 o
  -3   5   4       1701.91       1805.86        41.71 o
  -1   5   4       1045.88        890.62        16.48 o
   1   5   4         12.94         25.49         4.52 o
   3   5   4       2973.71       3070.84        98.65 o
   5   5   4        148.13        129.65         6.35 o
   7   5   4        611.90        587.41        26.17 o
   9   5   4        942.74        956.68        23.37 o
  11   5   4       2400.56       2595.85        58.29 o
  13   5   4         21.71         34.53         3.07 o
 -16   6   4         28.23         28.37         4.37 o
 -14   6   4        782.87        792.41        20.02 o
 -12   6   4        910.12        878.20        18.12 o
 -10   6   4       4295.93       4345.37        49.21 o
  -8   6   4         45.01         55.46         3.90 o
  -6   6   4        293.86        224.33         7.33 o
  -4   6   4        662.57        720.30        10.41 o
  -2   6   4        273.50        251.95         6.20 o
   0   6   4       3073.70       3013.74        51.05 o
   2   6   4       6813.74       6664.47       161.37 o
   4   6   4       3551.17       3589.88       106.77 o
   6   6   4        276.85        235.73        11.25 o
   8   6   4       3634.60       3473.45        60.20 o
  10   6   4        824.87        868.88        21.10 o
  12   6   4        649.34        699.24        13.87 o
 -15   7   4        387.34        356.64        12.01 o
 -13   7   4       3663.05       3693.27        55.84 o
 -11   7   4        268.43        236.39        17.56 o
  -9   7   4       4282.04       4501.82        51.28 o
  -7   7   4        902.78       1118.36        29.84 o
  -5   7   4        149.89        142.25         5.38 o
  -3   7   4       2266.78       2106.74        28.51 o
  -1   7   4       1451.47       1512.08        30.70 o
   1   7   4         29.62         31.04         3.33 o
   3   7   4       6697.50       6724.56       144.59 o
   5   7   4         77.19         89.38         6.63 o
   7   7   4        701.16        678.26        24.30 o
   9   7   4        902.10        975.82        29.66 o
  11   7   4         76.20         80.97         5.13 o
 -14   8   4         35.50         49.44         4.45 o
 -12   8   4        543.86        539.35        14.97 o
 -10   8   4       2172.60       2347.06        47.01 o
  -8   8   4       1177.79       1125.68        29.10 o
  -6   8   4        623.61        606.06        21.68 o
  -4   8   4        105.70        122.96         6.02 o
  -2   8   4        130.76        122.79         5.48 o
   0   8   4       9183.99       9323.92       198.25 o
   2   8   4        816.41        854.74        15.94 o
   4   8   4        325.21        320.10        10.05 o
   6   8   4       3854.80       3722.19        55.23 o
   8   8   4       1426.47       1357.59        42.40 o
  10   8   4        280.83        303.11         9.33 o
 -13   9   4        212.28        217.34        14.45 o
 -11   9   4        671.14        603.09        22.65 o
  -9   9   4         90.03         84.61         6.24 o
  -7   9   4        148.76        167.28         9.36 o
  -5   9   4       1304.31       1331.88        46.34 o
  -3   9   4        728.64        697.44        14.14 o
  -1   9   4          2.56          6.10         2.47 o
   1   9   4        250.86        252.63         8.26 o
   3   9   4          7.16          7.63         2.53 o
   5   9   4       1513.44       1585.10        30.31 o
   7   9   4       1958.65       2038.63        71.09 o
   9   9   4         34.88         26.95         3.13 o
 -10  10   4         68.15         47.16         4.03 o
  -8  10   4       1313.00       1218.64        32.20 o
  -6  10   4         91.63         88.11         6.16 o
  -4  10   4        222.33        217.13         9.15 o
  -2  10   4       2830.12       2985.84        32.74 o
   0  10   4        217.45        206.59         6.91 o
   2  10   4         94.37        101.91         4.96 o
   4  10   4       1356.13       1415.00        30.13 o
   6  10   4        105.46         98.19         5.29 o
   8  10   4        780.11        684.49        44.38 o
  -7  11   4         53.93         39.96         5.60 o
  -5  11   4        127.83        117.04         6.23 o
  -3  11   4         77.49         58.24         4.08 o
  -1  11   4         38.58         37.90         3.27 o
   1  11   4         36.61         39.35         3.40 o
   3  11   4        185.76        174.96         8.33 o
   5  11   4        129.08        116.84         7.39 o
  -2  12   4        543.02        494.65         9.68 o
   0  12   4         13.51         12.69         2.06 o
 -18   1   5        699.58        584.26        14.35 o
 -16   1   5        871.81        858.51        15.84 o
 -14   1   5       2508.53       2424.04        82.10 o
 -12   1   5       1007.57        943.65        22.49 o
 -10   1   5        117.65        101.33         4.67 o
  -8   1   5        363.45        318.25         9.45 o
  -6   1   5        182.15        167.55         4.91 o
  -4   1   5       1491.36       1235.42        33.67 o
  -2   1   5      11506.95      11241.48       139.95 o
   0   1   5      11161.47      11742.30       124.90 o
   2   1   5      10866.79      10022.69       113.73 o
   4   1   5        443.19        428.72         9.93 o
   6   1   5        277.12        308.79         7.26 o
   8   1   5       7048.49       7038.58       135.08 o
  10   1   5        484.94        520.64        21.68 o
  12   1   5        409.20        401.01        14.20 o
  14   1   5       1127.80       1233.26        25.63 o
 -17   2   5        707.12        641.15        16.03 o
 -15   2   5         28.68         28.52         3.76 o
 -13   2   5       4384.86       4079.87       106.97 o
 -11   2   5       1486.46       1362.58        27.57 o
  -9   2   5        996.92        906.63        22.40 o
  -7   2   5       3551.74       3020.26        43.71 o
  -5   2   5       5331.27       5562.89        77.75 o
  -3   2   5       1267.44       1345.14        22.37 o
  -1   2   5      10723.90      10326.08       181.93 o
   1   2   5        168.93        168.95         5.84 o
   3   2   5       1915.32       1659.14        22.14 o
   5   2   5       9797.87       8938.14       104.48 o
   7   2   5        166.23        159.00         6.10 o
   9   2   5        547.08        476.88        11.06 o
  11   2   5          9.51         17.66         2.97 o
  13   2   5        112.07        107.80         5.44 o
 -18   3   5       1510.93       1271.47        21.42 o
 -16   3   5       1176.98       1047.93        22.58 o
 -14   3   5        925.20        871.46        22.92 o
 -12   3   5        668.45        633.23        13.32 o
 -10   3   5        533.82        517.11        12.64 o
  -8   3   5        423.46        323.98         9.77 o
  -6   3   5       6502.64       6613.89        88.46 o
  -4   3   5        774.05        748.59        19.25 o
  -2   3   5       2332.65       2013.91        33.58 o
   0   3   5        120.28         80.00         3.94 o
   2   3   5       2829.85       2818.57       114.12 o
   4   3   5       8340.36       7323.10       128.50 o
   6   3   5       3863.17       3520.96        46.12 o
   8   3   5       1225.16       1109.08        17.46 o
  10   3   5       3918.11       3875.68        41.77 o
  12   3   5         42.21         42.96         3.85 o
  14   3   5         55.34         51.52         3.95 o
 -17   4   5        598.87        574.92        14.59 o
 -15   4   5       5798.72       5521.07       136.55 o
 -13   4   5         28.87         26.52         4.60 o
 -11   4   5       2714.61       2671.15        75.68 o
  -9   4   5       1300.14       1283.57        16.94 o
  -7   4   5        437.53        488.53        20.35 o
  -5   4   5       3642.84       3872.63        51.47 o
  -3   4   5      18871.99      19537.47       885.80 o
  -1   4   5        545.91        544.73        13.53 o
   1   4   5       1160.76       1056.41        19.08 o
   3   4   5       2842.56       2893.38        50.07 o
   5   4   5       4665.33       4628.60        69.88 o
   7   4   5      10352.88       9577.63       206.01 o
   9   4   5        167.34        146.58         8.05 o
  11   4   5         84.43         75.57         5.69 o
  13   4   5        755.04        772.34        15.11 o
 -16   5   5       1203.44       1108.12        18.71 o
 -14   5   5         91.71         80.33         6.74 o
 -12   5   5         51.60         49.20         4.96 o
 -10   5   5       2945.99       2907.50        70.89 o
  -8   5   5        642.57        628.26        11.01 o
  -6   5   5        313.99        368.84         8.77 o
  -4   5   5        896.19        837.02        23.91 o
  -2   5   5       2258.05       2257.54        40.87 o
   0   5   5        686.45        672.21        13.61 o
   2   5   5       4373.17       4264.41        53.39 o
   4   5   5       2374.64       2183.42        56.03 o
   6   5   5       2514.71       2432.51        61.57 o
   8   5   5        773.85        762.05        20.76 o
  10   5   5         64.56         65.83         5.55 o
  12   5   5        323.65        331.11         9.17 o
 -15   6   5        526.85        547.60        17.08 o
 -13   6   5       5951.04       5920.85        57.35 o
 -11   6   5       1049.54       1132.05        17.92 o
  -9   6   5        144.07        177.12         6.54 o
  -7   6   5       2493.73       2458.59        30.27 o
  -5   6   5        195.01        247.78         6.31 o
  -3   6   5        380.46        462.46        10.70 o
  -1   6   5       7622.94       7296.06        49.74 o
   1   6   5        696.34        686.05        18.24 o
   3   6   5       1063.42       1047.78        23.11 o
   5   6   5       4360.65       4122.58       129.99 o
   7   6   5       1369.44       1397.62        34.26 o
   9   6   5        476.29        479.57        14.49 o
  11   6   5        653.08        713.05        15.61 o
 -14   7   5        498.25        529.56        20.67 o
 -12   7   5        297.52        329.18        14.60 o
 -10   7   5         21.83         19.69         3.50 o
  -8   7   5          6.63         22.65         3.97 o
  -6   7   5        253.87        247.50         8.17 o
  -4   7   5        251.07        258.98         7.03 o
  -2   7   5       1308.45       1239.49        17.83 o
   0   7   5        669.27        691.39        15.52 o
   2   7   5       1395.37       1440.81        23.12 o
   4   7   5          8.93         15.45         3.04 o
   6   7   5        166.96        132.97         8.09 o
   8   7   5       1277.49       1253.09        24.35 o
  10   7   5         70.37         64.37         4.74 o
 -13   8   5        316.85        322.83        12.32 o
 -11   8   5          7.58         10.16         3.34 o
  -9   8   5        368.07        384.27        13.48 o
  -7   8   5         95.64        125.68         9.44 o
  -5   8   5         30.53         29.16         3.68 o
  -3   8   5          5.64          4.72         1.95 o
  -1   8   5        332.59        344.32        15.32 o
   1   8   5        206.65        190.82         6.36 o
   3   8   5         70.16         69.35         4.99 o
   5   8   5        279.97        303.08        13.30 o
   7   8   5        251.51        225.22         9.59 o
   9   8   5        179.93        189.85         8.52 o
 -12   9   5        159.96        162.85        10.05 o
 -10   9   5        264.98        279.72        12.31 o
  -8   9   5        415.94        427.70        14.16 o
  -6   9   5         29.16         17.12         2.83 o
  -4   9   5       1174.67       1170.07        17.32 o
  -2   9   5         10.89          8.07         2.40 o
   0   9   5        459.69        473.45        10.97 o
   2   9   5        310.02        326.39        10.58 o
   4   9   5          0.59          5.97         3.13 o
   6   9   5        248.95        229.44         8.73 o
   8   9   5        992.87       1056.04        22.22 o
  -9  10   5        279.29        271.26        18.29 o
  -7  10   5         36.61         38.27         4.47 o
  -5  10   5       2052.61       1801.92        36.54 o
  -3  10   5        617.92        699.84        13.86 o
  -1  10   5          3.15          5.38         1.90 o
   1  10   5        499.97        533.36        12.73 o
   3  10   5        511.51        504.68        13.13 o
   5  10   5         80.52         74.28         5.16 o
   7  10   5       1510.45       1515.10        60.34 o
  -8  11   5         46.15         29.58         4.21 o
  -6  11   5       1427.37       1344.08        59.74 o
  -4  11   5        383.53        377.59        14.32 o
  -2  11   5        351.22        351.22         8.72 o
   0  11   5        501.24        511.99         9.64 o
   2  11   5         16.09         17.80         2.77 o
   4  11   5       1396.35       1373.12        45.69 o
 -18   0   6        543.88        429.05        17.00 o
 -16   0   6        223.73        197.03        14.43 o
 -14   0   6       3346.46       2944.24       264.33 o
 -12   0   6       1310.45       1191.82        57.50 o
 -10   0   6       1534.20       1536.51        43.55 o
  -8   0   6         38.33         33.43         6.72 o
  -6   0   6        774.37        750.00        25.73 o
  -4   0   6        454.12        426.06        41.55 o
  -2   0   6      24692.53      21450.75       262.78 o
   0   0   6       4920.07       4529.83        82.17 o
   2   0   6      37889.43      38385.14      1488.54 o
   4   0   6       6190.06       5931.75       194.29 o
   6   0   6       6569.81       6672.05        85.25 o
   8   0   6          7.15         17.61         3.42 o
  10   0   6        328.08        365.30        17.45 o
  12   0   6         12.99         19.05         3.81 o
  14   0   6       1131.03       1126.63        28.42 o
 -17   1   6         58.03         58.31         5.21 o
 -15   1   6        584.25        572.00        18.61 o
 -13   1   6        383.40        376.19        18.84 o
 -11   1   6       6453.97       5969.75       159.63 o
  -9   1   6        924.07        962.68        16.00 o
  -7   1   6       1049.95        907.12        22.77 o
  -5   1   6         21.97         66.23         7.25 o
  -3   1   6       4875.24       4577.31       126.75 o
  -1   1   6       9312.48       9046.58        96.12 o
   1   1   6      13088.69      12623.82       247.29 o
   3   1   6       8934.33       8644.69       125.85 o
   5   1   6        500.72        490.86         8.56 o
   7   1   6       1083.74       1017.52        19.72 o
   9   1   6        573.40        631.14        18.42 o
  11   1   6       1908.44       1963.73        61.28 o
  13   1   6        445.48        484.71        12.03 o
 -18   2   6        151.07        140.36         5.25 o
 -16   2   6       4626.45       4456.60        80.86 o
 -14   2   6        113.98        119.13         8.94 o
 -12   2   6       3436.06       3227.28        66.84 o
 -10   2   6        253.79        242.26         6.92 o
  -8   2   6        105.23        138.77        10.22 o
  -6   2   6       5985.30       5997.28        77.84 o
  -4   2   6         12.24         13.91         2.97 o
  -2   2   6         30.70         49.04         4.24 o
   0   2   6       6089.90       5423.25        47.78 o
   2   2   6        624.80        463.47        11.31 o
   4   2   6       1602.04       1577.69        21.96 o
   6   2   6      11156.20      10330.80       156.60 o
   8   2   6       1778.99       1657.56        21.88 o
  10   2   6         18.66         21.71         3.53 o
  12   2   6       2369.87       2282.12        47.46 o
  14   2   6          7.36         11.82         1.70 o
 -17   3   6         40.52         38.02         3.92 o
 -15   3   6        479.56        475.20        17.44 o
 -13   3   6        367.31        382.69        21.78 o
 -11   3   6       2296.15       2143.51        29.58 o
  -9   3   6        148.47        154.31         5.32 o
  -7   3   6       4232.24       4226.91       194.67 o
  -5   3   6       6276.20       7000.52        99.58 o
  -3   3   6      22250.93      22218.37       263.42 o
  -1   3   6       2483.98       2481.51        32.14 o
   1   3   6       1767.80       1903.26        50.27 o
   3   3   6       1426.39       1329.88        31.80 o
   5   3   6         99.66        118.33         7.11 o
   7   3   6         47.97         40.19         3.08 o
   9   3   6       1518.31       1541.44        28.50 o
  11   3   6       1308.95       1193.86        21.33 o
  13   3   6        175.98        166.53         7.14 o
 -16   4   6         29.20         31.59         3.00 o
 -14   4   6        186.77        180.92         8.82 o
 -12   4   6        312.72        323.95        10.90 o
 -10   4   6          2.66         13.12         3.01 o
  -8   4   6         25.06         27.32         2.24 o
  -6   4   6          1.36          4.38         2.12 o
  -4   4   6        566.19        588.54        21.97 o
  -2   4   6         17.52         35.42         4.24 o
   0   4   6       3040.77       3151.15        70.79 o
   2   4   6        173.96        164.67         4.90 o
   4   4   6        175.90        168.68         6.80 o
   6   4   6        243.35        242.53         7.29 o
   8   4   6          6.50          6.80         2.31 o
  10   4   6        395.84        399.62        11.59 o
  12   4   6         60.28         76.30         5.30 o
 -17   5   6          4.58          8.98         2.27 o
 -15   5   6         25.50         24.29         3.70 o
 -13   5   6        818.40        833.22        19.10 o
 -11   5   6        720.09        734.93        14.21 o
  -9   5   6       2150.44       2009.74        30.59 o
  -7   5   6        411.97        440.27         9.12 o
  -5   5   6        654.21        680.40        11.91 o
  -3   5   6       3876.39       3674.64        30.73 o
  -1   5   6       1205.43       1174.07        12.60 o
   1   5   6        692.25        731.70        11.08 o
   3   5   6       2086.95       2120.09        35.78 o
   5   5   6        123.13         98.25         4.76 o
   7   5   6        135.17        138.87         6.80 o
   9   5   6       3054.81       2949.19        48.12 o
  11   5   6        543.03        542.55        13.22 o
 -16   6   6        378.51        340.63        12.22 o
 -14   6   6       1287.85       1312.37        32.00 o
 -12   6   6       1767.94       1767.25        30.06 o
 -10   6   6       1271.09       1242.16        21.65 o
  -8   6   6       1870.65       1860.76        35.92 o
  -6   6   6         30.22         24.75         3.00 o
  -4   6   6         56.56         57.67         2.91 o
  -2   6   6          0.62          6.93         1.35 o
   0   6   6       2898.09       2865.83        28.92 o
   2   6   6        863.99        832.83        19.35 o
   4   6   6        823.76        849.48        23.17 o
   6   6   6         39.30         52.49         6.02 o
   8   6   6         10.44          5.92         2.90 o
  10   6   6        213.52        231.04         8.77 o
  12   6   6        726.51        706.04        23.79 o
 -15   7   6        109.03        113.66         6.57 o
 -13   7   6        153.55        186.89        10.54 o
 -11   7   6       1446.42       1519.05        25.90 o
  -9   7   6       1039.32       1081.20        23.96 o
  -7   7   6         42.61         71.49         5.69 o
  -5   7   6       1535.07       1547.38        17.89 o
  -3   7   6         55.08         50.42         3.40 o
  -1   7   6      14619.89      14567.67       193.57 o
   1   7   6      11250.12      11840.43       117.57 o
   3   7   6         13.39         28.12         4.21 o
   5   7   6       1391.34       1390.32        26.30 o
   7   7   6       1292.83       1311.96        48.86 o
   9   7   6        621.36        648.72        14.81 o
  11   7   6        406.29        380.13         8.50 o
 -14   8   6       2217.63       2221.95        33.05 o
 -12   8   6        484.12        458.11        15.19 o
 -10   8   6        132.81        109.04         7.37 o
  -8   8   6         87.61        122.64         8.13 o
  -6   8   6        351.97        386.24        10.27 o
  -4   8   6       1392.89       1401.50        17.84 o
  -2   8   6        564.37        564.43        10.95 o
   0   8   6         27.30         32.53         3.29 o
   2   8   6       2354.40       2433.43        30.83 o
   4   8   6       3001.33       3202.66        42.41 o
   6   8   6       2019.94       1977.67        31.85 o
   8   8   6        214.77        218.55         7.20 o
 -11   9   6          0.52          0.80         1.86 o
  -9   9   6        797.41        756.79        16.81 o
  -7   9   6        109.55         99.94         6.57 o
  -5   9   6        287.26        286.97         8.45 o
  -3   9   6       1423.24       1412.60        18.44 o
  -1   9   6        367.36        401.95         9.53 o
   1   9   6          1.29          4.98         2.48 o
   3   9   6       2376.31       2470.15        36.35 o
   5   9   6        224.69        237.75        10.07 o
   7   9   6        131.92        123.36         7.02 o
 -10  10   6          1.87          6.02         2.37 o
  -8  10   6        209.49        202.79        12.91 o
  -6  10   6        667.96        670.43        30.05 o
  -4  10   6        506.86        558.39        14.50 o
  -2  10   6          6.98         10.72         2.12 o
   0  10   6       2439.58       2533.65        28.04 o
   2  10   6         19.67         22.08         2.85 o
   4  10   6        168.27        182.28        12.67 o
   6  10   6       1234.75       1134.23       167.43 o
  -7  11   6          5.05          7.78         4.06 o
  -5  11   6          2.37          8.13         2.57 o
  -3  11   6         38.86         31.71         2.83 o
  -1  11   6         44.13         47.54         3.16 o
   1  11   6         79.24         77.61         4.13 o
   3  11   6          0.24          7.46         3.63 o
 -18   1   7       1061.26       1050.87        26.41 o
 -16   1   7        443.45        376.01        17.13 o
 -14   1   7         90.44         88.24         9.38 o
 -12   1   7       2187.91       2048.79        56.04 o
 -10   1   7        296.21        310.67         8.29 o
  -8   1   7        227.77        220.43         9.87 o
  -6   1   7       3339.85       3226.90        66.15 o
  -4   1   7         17.89         16.10         2.61 o
  -2   1   7      25667.08      26088.01       258.04 o
   0   1   7          6.08         24.82         7.64 o
   2   1   7       3055.26       3002.19        57.42 o
   4   1   7       3928.57       3724.29        51.91 o
   6   1   7        205.51        191.03         6.96 o
   8   1   7       7234.24       7351.89       126.21 o
  10   1   7       1459.01       1449.44        31.70 o
  12   1   7       1006.20        989.22        17.95 o
 -17   2   7        471.57        388.73        12.76 o
 -15   2   7       2818.01       2670.10        43.56 o
 -13   2   7        502.22        467.95        21.11 o
 -11   2   7        105.59         95.00         4.41 o
  -9   2   7        330.33        290.82         7.63 o
  -7   2   7          3.82          7.97         2.68 o
  -5   2   7       1230.43       1079.87        23.01 o
  -3   2   7       2799.78       2570.99        39.21 o
  -1   2   7          7.76          5.95         1.97 o
   1   2   7       3014.22       3045.24        30.53 o
   3   2   7       1528.46       1368.56        27.76 o
   5   2   7         94.01        113.49         5.39 o
   7   2   7       5881.56       5658.13        64.04 o
   9   2   7       1154.97       1159.84        23.63 o
  11   2   7         68.75         64.95         5.25 o
  13   2   7        642.54        620.46        16.73 o
 -18   3   7        171.21        168.61         5.17 o
 -16   3   7       1201.01       1183.60        24.12 o
 -14   3   7       1261.44       1259.03        33.77 o
 -12   3   7        110.41        100.43         7.84 o
 -10   3   7        658.78        605.14        14.99 o
  -8   3   7        608.63        641.12        18.39 o
  -6   3   7       4726.64       4994.22       198.85 o
  -4   3   7      33220.83      34184.82       368.52 o
  -2   3   7       5218.92       5597.05        92.81 o
   0   3   7        507.13        435.33        12.21 o
   2   3   7       1505.19       1304.74        16.52 o
   4   3   7        151.80        150.10         4.58 o
   6   3   7        880.12        884.55        17.01 o
   8   3   7       2904.87       2884.14        59.62 o
  10   3   7         36.13         41.37         4.39 o
  12   3   7         11.17         12.59         2.14 o
 -17   4   7       1809.62       1671.69        47.84 o
 -15   4   7          2.06          5.98         2.08 o
 -13   4   7       1095.17       1053.85        37.07 o
 -11   4   7       1021.53        955.74        18.81 o
  -9   4   7        153.51        166.99         5.30 o
  -7   4   7       8421.18       8161.03        85.54 o
  -5   4   7       6553.96       6277.81        92.06 o
  -3   4   7       1707.05       1578.67        25.24 o
  -1   4   7       8060.00       7630.97        61.73 o
   1   4   7        344.75        347.65         6.28 o
   3   4   7        816.17        778.26        15.58 o
   5   4   7       3278.01       3063.77        57.49 o
   7   4   7        234.01        230.22         9.19 o
   9   4   7       1239.29       1194.55        22.92 o
  11   4   7       1706.72       1751.97        36.41 o
 -16   5   7        110.44         94.94         5.63 o
 -14   5   7       1895.48       1878.42        32.34 o
 -12   5   7        958.17        981.10        22.31 o
 -10   5   7          2.60          6.45         2.03 o
  -8   5   7       1534.58       1461.27        33.18 o
  -6   5   7       1736.28       1671.71        20.26 o
  -4   5   7        770.56        796.83        10.65 o
  -2   5   7       3643.57       3582.93        28.82 o
   0   5   7       4474.17       4374.95        33.79 o
   2   5   7        356.23        361.90         7.80 o
   4   5   7       1546.22       1433.24        42.17 o
   6   5   7       1088.93       1026.32        20.17 o
   8   5   7        550.00        545.03        17.00 o
  10   5   7        568.23        559.33        20.94 o
 -15   6   7        764.82        760.31        24.50 o
 -13   6   7        979.04       1022.59        25.92 o
 -11   6   7        937.59        893.20        26.55 o
  -9   6   7       1152.07       1292.78        22.39 o
  -7   6   7       1178.91       1143.43        18.15 o
  -5   6   7       1793.10       1672.84        25.22 o
  -3   6   7       2491.26       2600.53        34.96 o
  -1   6   7        909.64        918.42        12.04 o
   1   6   7       4122.90       4211.84        39.37 o
   3   6   7       1501.44       1483.46        36.61 o
   5   6   7       2872.38       2716.98        43.39 o
   7   6   7       1044.88       1104.70        22.46 o
   9   6   7         34.63         38.45         4.37 o
  11   6   7         10.25          6.57         2.03 o
 -14   7   7          6.11         11.88         4.77 o
 -12   7   7        217.07        255.40        10.73 o
 -10   7   7        112.59        122.89         7.37 o
  -8   7   7        169.28        141.24         6.58 o
  -6   7   7        544.41        538.68        10.99 o
  -4   7   7          7.00         10.47         2.10 o
  -2   7   7       4165.11       4205.36        33.86 o
   0   7   7         10.10         16.38         2.43 o
   2   7   7        208.80        211.87         8.50 o
   4   7   7        490.86        493.10        16.71 o
   6   7   7         44.17         33.89         3.85 o
   8   7   7       1470.53       1494.99        23.28 o
  10   7   7        131.01        120.88         5.35 o
 -13   8   7         36.33         41.23         3.61 o
 -11   8   7          6.06          4.22         2.18 o
  -9   8   7        533.93        526.03        14.74 o
  -7   8   7         11.21         12.65         2.52 o
  -5   8   7       1032.51       1048.04        15.60 o
  -3   8   7        941.48       1034.58        14.49 o
  -1   8   7        108.03        101.60         4.53 o
   1   8   7        200.37        203.27         8.13 o
   3   8   7        152.10        156.00         7.35 o
   5   8   7       1415.13       1544.89        21.45 o
   7   8   7         18.38         21.13         2.79 o
 -12   9   7        268.14        264.97         9.26 o
 -10   9   7         22.91         20.92         2.69 o
  -8   9   7          0.41          1.82         1.92 o
  -6   9   7        872.92        946.39        17.58 o
  -4   9   7         76.92         79.34         4.14 o
  -2   9   7       1372.93       1498.14        18.65 o
   0   9   7        248.04        276.74         8.18 o
   2   9   7        381.41        420.05        10.36 o
   4   9   7        525.69        522.16        14.45 o
   6   9   7       1104.01       1120.97        20.13 o
  -9  10   7         15.17         27.47         3.02 o
  -7  10   7        609.82        635.51        21.83 o
  -5  10   7        130.94        131.79         7.12 o
  -3  10   7        512.49        528.88        10.27 o
  -1  10   7        468.87        524.35        12.37 o
   1  10   7        227.05        212.94         7.10 o
   3  10   7        239.55        253.19        12.52 o
  -4  11   7       5792.16       5906.35       316.31 o
  -2  11   7        329.21        352.75         6.99 o
   0  11   7          3.75          3.71         1.47 o
 -18   0   8         11.91          8.81         2.92 o
 -16   0   8       1144.74       1092.74        43.75 o
 -14   0   8       1404.32       1146.93       163.55 o
 -12   0   8       1322.48       1302.85        92.99 o
 -10   0   8       7919.29       7766.48       123.04 o
  -8   0   8        512.01        469.31        19.45 o
  -6   0   8       7554.04       7352.37       143.51 o
  -4   0   8         66.62         83.84        18.07 o
  -2   0   8        858.68        809.99        26.35 o
   0   0   8      17984.62      17126.02       414.18 o
   2   0   8       7496.62       6954.57        62.02 o
   4   0   8       5112.92       4949.92        69.79 o
   6   0   8       8839.66       8447.26       105.94 o
   8   0   8       1157.66       1171.72        26.95 o
  10   0   8         57.31         57.71         5.54 o
  12   0   8       3756.37       3696.75        60.44 o
 -17   1   8          2.48          2.79         2.16 o
 -15   1   8        449.37        411.66        22.52 o
 -13   1   8        560.47        605.40        18.35 o
 -11   1   8       2295.59       2221.96        25.96 o
  -9   1   8       2602.43       2519.49        28.63 o
  -7   1   8       7606.41       7224.29       115.33 o
  -5   1   8        520.44        489.60        17.18 o
  -3   1   8       2399.57       2206.67        52.88 o
  -1   1   8       2932.12       2713.05        67.40 o
   1   1   8         25.12         37.80         2.67 o
   3   1   8       2059.40       1920.92        20.33 o
   5   1   8        420.97        393.09         9.36 o
   7   1   8         44.64         56.77         6.61 o
   9   1   8         23.41         23.68         3.39 o
  11   1   8       1497.23       1454.82        27.34 o
 -18   2   8         53.87         42.53         3.43 o
 -16   2   8        227.11        225.06        10.17 o
 -14   2   8       1314.42       1451.35        47.96 o
 -12   2   8        685.98        669.24        25.61 o
 -10   2   8       1707.53       1696.56        26.65 o
  -8   2   8       2979.03       2832.53        50.09 o
  -6   2   8        232.66        200.34         7.64 o
  -4   2   8       2721.72       2919.27        39.18 o
  -2   2   8      11828.29      11946.31       134.14 o
   0   2   8       2245.15       2268.96        30.28 o
   2   2   8       1556.55       1500.68        23.31 o
   4   2   8       5144.09       4825.79        41.83 o
   6   2   8        750.10        699.11        19.46 o
   8   2   8       2863.72       2673.34        49.08 o
  10   2   8       1671.62       1689.18        24.53 o
  12   2   8        132.16        133.95         5.24 o
 -17   3   8        359.57        342.42         9.88 o
 -15   3   8         43.75         48.46         5.42 o
 -13   3   8         94.64        100.13         7.05 o
 -11   3   8       1068.46       1008.84        21.55 o
  -9   3   8       2190.86       2185.09        26.75 o
  -7   3   8        395.23        425.28         9.45 o
  -5   3   8      13921.72      13906.18       114.56 o
  -3   3   8       5222.60       5331.07        58.93 o
  -1   3   8         56.00         78.54         7.04 o
   1   3   8        827.79        775.47        10.21 o
   3   3   8        281.22        289.37         7.30 o
   5   3   8        469.51        428.38        13.86 o
   7   3   8       1282.17       1324.90        34.59 o
   9   3   8        184.68        198.56        11.07 o
  11   3   8        672.85        629.86        16.13 o
 -16   4   8          5.84          9.27         1.87 o
 -14   4   8        362.86        342.96         9.13 o
 -12   4   8          0.14          3.27         2.02 o
 -10   4   8        590.49        638.92        14.12 o
  -8   4   8       1563.43       1572.69        23.03 o
  -6   4   8        496.99        443.91         8.72 o
  -4   4   8         10.20          9.90         1.55 o
  -2   4   8          6.25          8.40         1.48 o
   0   4   8          9.67         12.00         1.44 o
   2   4   8        184.71        185.81         5.70 o
   4   4   8        455.28        478.60        11.08 o
   6   4   8        349.14        378.55        11.81 o
   8   4   8         53.18         59.86         5.76 o
  10   4   8        338.48        303.06        10.47 o
 -15   5   8         61.78         47.35         3.96 o
 -13   5   8        101.91        114.34         7.65 o
 -11   5   8       1311.76       1337.59        22.79 o
  -9   5   8         12.47         10.61         3.12 o
  -7   5   8         72.12         73.97         5.12 o
  -5   5   8      11160.94      11228.01       117.61 o
  -3   5   8       1392.50       1355.84        18.64 o
  -1   5   8         85.83         89.10         3.51 o
   1   5   8       4198.12       4189.29        64.37 o
   3   5   8        471.46        404.52        18.26 o
   5   5   8         47.97         71.73         5.83 o
   7   5   8        910.63        925.11        22.94 o
   9   5   8        220.74        226.28        17.67 o
 -16   6   8        349.86        317.66        16.94 o
 -14   6   8          3.47          7.36         2.55 o
 -12   6   8        756.78        752.28        19.81 o
 -10   6   8       1333.67       1267.78        22.22 o
  -8   6   8       1254.05       1209.94        19.13 o
  -6   6   8        100.70        106.94         5.41 o
  -4   6   8        985.39       1055.84        12.46 o
  -2   6   8        752.95        759.92        10.86 o
   0   6   8       2090.68       2125.91        22.69 o
   2   6   8        459.54        475.23        12.81 o
   4   6   8       1882.25       1858.11        30.80 o
   6   6   8         13.91         13.30         2.50 o
   8   6   8        215.42        223.15         9.49 o
  10   6   8        324.07        293.09         9.59 o
 -13   7   8       1565.19       1557.35        36.11 o
 -11   7   8         34.84         42.81         4.31 o
  -9   7   8       2752.05       2847.60        35.21 o
  -7   7   8       2195.15       2546.42        34.98 o
  -5   7   8        173.98        172.57         5.88 o
  -3   7   8       2266.71       2335.58        23.33 o
  -1   7   8         64.83         80.97         4.35 o
   1   7   8         40.34         48.20         4.41 o
   3   7   8       2972.53       3234.10        72.41 o
   5   7   8          5.59          8.94         2.21 o
   7   7   8       1429.73       1476.21        22.77 o
   9   7   8       1994.10       1841.67        72.74 o
 -12   8   8        318.59        311.32        10.88 o
 -10   8   8       1120.42       1184.45        21.10 o
  -8   8   8        573.02        567.77        12.89 o
  -6   8   8        521.68        522.32        12.43 o
  -4   8   8       1171.31       1293.49        16.17 o
  -2   8   8        344.89        373.29         8.84 o
   0   8   8       3258.41       3491.07        30.53 o
   2   8   8        143.00        169.71         6.15 o
   4   8   8        125.58        125.83         5.61 o
   6   8   8       2600.80       2525.54        71.98 o
 -11   9   8        286.51        300.44         8.98 o
  -9   9   8         54.47         67.45         4.60 o
  -7   9   8        672.61        627.49        14.20 o
  -5   9   8       1912.34       2138.28        32.95 o
  -3   9   8         44.97         55.73         3.58 o
  -1   9   8        105.81        124.78         5.13 o
   1   9   8        522.27        543.88        10.87 o
   3   9   8        613.62        643.90        17.85 o
   5   9   8        337.24        359.30        17.51 o
  -8  10   8       1112.76       1248.35        40.49 o
  -6  10   8         52.27         52.41         4.23 o
  -4  10   8        310.35        295.44        14.01 o
  -2  10   8       1140.00       1214.34        22.82 o
   0  10   8         86.02         76.74         4.13 o
   2  10   8          0.62          4.12         1.41 o
 -18   1   9        545.99        508.36        12.97 o
 -16   1   9        925.34        877.23        29.34 o
 -14   1   9          3.95          7.08         3.19 o
 -12   1   9       1586.07       1572.88        36.87 o
 -10   1   9       1669.51       1536.04        51.56 o
  -8   1   9       1396.95       1313.35        16.22 o
  -6   1   9       2327.48       2282.53        43.57 o
  -4   1   9       6459.87       6226.19        81.48 o
  -2   1   9         29.60         45.99         4.96 o
   0   1   9         84.94        104.44         4.54 o
   2   1   9       5543.66       5306.85        60.33 o
   4   1   9        327.05        324.05         7.25 o
   6   1   9        345.03        332.23        11.56 o
   8   1   9       2636.87       2417.50       131.15 o
  10   1   9         35.92         23.31         2.89 o
 -17   2   9         80.86         75.94         5.27 o
 -15   2   9         56.54         65.71         5.94 o
 -13   2   9       5703.65       5564.65       100.74 o
 -11   2   9        759.63        742.85        20.77 o
  -9   2   9         59.45         70.76         4.03 o
  -7   2   9       8094.07       8122.70        78.73 o
  -5   2   9       2327.93       2269.79        41.01 o
  -3   2   9          5.04          4.55         1.62 o
  -1   2   9        662.89        651.62        19.52 o
   1   2   9        102.72         68.63         3.90 o
   3   2   9        210.34        185.29         5.94 o
   5   2   9       3260.91       3120.05        41.24 o
   7   2   9        316.62        289.30        22.51 o
   9   2   9        850.65        772.34        20.95 o
  11   2   9        774.65        739.60        18.66 o
 -16   3   9        224.81        241.52        10.85 o
 -14   3   9        190.06        177.35         7.86 o
 -12   3   9        541.29        534.69        17.54 o
 -10   3   9        184.99        178.71        10.03 o
  -8   3   9        858.27        862.00        15.51 o
  -6   3   9       8715.88       8712.68        65.45 o
  -4   3   9         15.67         19.36         2.21 o
  -2   3   9       1407.67       1371.81        21.33 o
   0   3   9       1469.81       1394.75        16.87 o
   2   3   9       1500.50       1452.50        18.42 o
   4   3   9        428.45        395.70        13.29 o
   6   3   9       4067.99       3960.45        84.19 o
   8   3   9        323.14        336.80        12.44 o
  10   3   9       1367.83       1267.90        25.03 o
 -17   4   9          3.76          5.02         1.74 o
 -15   4   9       2404.51       2388.46        33.03 o
 -13   4   9        185.17        174.24         8.68 o
 -11   4   9       1035.32       1046.48        19.98 o
  -9   4   9       4963.47       4928.54        75.05 o
  -7   4   9        108.11        119.03         7.20 o
  -5   4   9       6980.56       7055.76        44.29 o
  -3   4   9      21152.82      21193.78       161.87 o
  -1   4   9        195.69        190.42         5.36 o
   1   4   9        176.11        167.73         5.57 o
   3   4   9       5579.42       5501.04        63.10 o
   5   4   9          4.35         10.27         3.21 o
   7   4   9       3185.08       3285.04        53.06 o
   9   4   9        938.95        913.69        18.32 o
 -16   5   9        385.82        362.98         9.93 o
 -14   5   9        262.62        262.85        11.57 o
 -12   5   9        775.05        774.30        17.92 o
 -10   5   9       2012.55       2022.54        31.64 o
  -8   5   9        265.17        287.03         8.74 o
  -6   5   9        902.91        918.10        13.72 o
  -4   5   9        280.00        308.07         6.42 o
  -2   5   9        182.09        170.12         5.20 o
   0   5   9         98.51         91.43         5.03 o
   2   5   9        603.47        595.75        13.80 o
   4   5   9         25.32         31.59         5.61 o
   6   5   9        448.72        458.11        14.79 o
   8   5   9       1065.19       1087.44        24.55 o
 -15   6   9        544.37        578.66        18.55 o
 -13   6   9       1823.99       1833.10        29.91 o
 -11   6   9        300.79        326.58        11.32 o
  -9   6   9          9.75          5.23         2.48 o
  -7   6   9       5346.34       5588.04        80.53 o
  -5   6   9          0.62          3.50         1.61 o
  -3   6   9          3.30          7.09         1.74 o
  -1   6   9       5193.63       5405.65        43.03 o
   1   6   9        108.06        117.78         5.70 o
   3   6   9        311.98        323.71        12.60 o
   5   6   9       4101.05       4170.60        59.66 o
   7   6   9         41.98         39.12         3.71 o
 -14   7   9         12.33         12.97         2.08 o
 -12   7   9        147.58        157.70         8.83 o
 -10   7   9          0.65          4.99         2.09 o
  -8   7   9        158.37        229.45        23.99 o
  -6   7   9         34.15         46.47         3.82 o
  -4   7   9        213.53        219.35         6.59 o
  -2   7   9        279.07        278.38         7.98 o
   0   7   9        119.27        130.52         5.93 o
   2   7   9        437.55        482.35        16.57 o
   4   7   9        172.15        171.16         7.23 o
   6   7   9          0.47          2.26         1.80 o
 -11   8   9          3.97         11.35         2.30 o
  -9   8   9        839.24        844.21        19.27 o
  -7   8   9        416.55        466.76        10.60 o
  -5   8   9          0.07          6.53         1.96 o
  -3   8   9        111.17        119.20         4.72 o
  -1   8   9       2446.64       2586.61        24.32 o
   1   8   9          0.22          3.10         2.14 o
   3   8   9        537.15        594.65        14.19 o
   5   8   9       1124.35       1219.96        26.10 o
 -10   9   9        257.07        259.85         8.32 o
  -8   9   9        550.67        614.39        13.24 o
  -6   9   9        201.73        231.84         8.74 o
  -4   9   9       1462.95       1508.06        21.15 o
  -2   9   9         74.44         61.55         3.64 o
   0   9   9        340.84        329.48         8.76 o
   2   9   9        920.05        987.94        14.95 o
   4   9   9          0.28          1.42         1.48 o
  -7  10   9         92.85        101.12         6.45 o
  -5  10   9       1215.71       1485.22        40.61 o
  -3  10   9        425.67        471.58        15.99 o
  -1  10   9          3.01          1.89         1.84 o
 -16   0  10       2445.32       2035.38        64.70 o
 -14   0  10       7551.47       7342.33       119.78 o
 -12   0  10       1568.07       1709.13        72.62 o
 -10   0  10        801.55        812.57        23.37 o
  -8   0  10      10892.79      10800.11       172.71 o
  -6   0  10       1676.20       1602.42        33.24 o
  -4   0  10        467.20        352.46        15.34 o
  -2   0  10       3206.84       2985.47       129.29 o
   0   0  10         34.06         20.28         2.99 o
   2   0  10        434.26        439.78        11.79 o
   4   0  10      10820.77      10096.84       167.27 o
   6   0  10       3313.86       3135.51        63.99 o
   8   0  10        241.99        227.16        27.11 o
  10   0  10       1673.63       1422.29        98.20 o
 -17   1  10        236.95        197.00        12.69 o
 -15   1  10         42.30         45.31         5.03 o
 -13   1  10         15.84         20.26         4.13 o
 -11   1  10       3483.56       3536.80        59.62 o
  -9   1  10       2853.39       2849.21        31.09 o
  -7   1  10        217.59        240.40         9.39 o
  -5   1  10       1382.51       1323.53        25.71 o
  -3   1  10        613.88        630.08        14.37 o
  -1   1  10        949.39        926.20        25.69 o
   1   1  10       4046.75       3796.74        49.47 o
   3   1  10       2675.34       2491.87        28.09 o
   5   1  10        986.68        894.86        19.19 o
   7   1  10       4431.27       4012.95       217.55 o
   9   1  10        473.93        382.51        18.43 o
 -16   2  10       1807.63       1737.53        43.61 o
 -14   2  10         39.99         44.43         5.29 o
 -12   2  10        671.62        700.27        20.10 o
 -10   2  10       3376.38       3425.47        60.77 o
  -8   2  10        542.61        476.10        10.73 o
  -6   2  10       3389.68       3457.72        40.14 o
  -4   2  10        188.07        169.44         6.99 o
  -2   2  10        587.39        626.47        14.34 o
   0   2  10        418.13        398.62        10.66 o
   2   2  10       1601.41       1491.81        23.88 o
   4   2  10         36.42         44.37         3.88 o
   6   2  10       2277.12       2239.49        42.66 o
   8   2  10        293.22        287.31        11.97 o
  10   2  10         39.20         42.56         3.86 o
 -17   3  10        449.32        415.97        11.55 o
 -15   3  10        111.74        100.46         5.75 o
 -13   3  10         32.66         29.28         4.06 o
 -11   3  10        184.59        186.63        10.82 o
  -9   3  10        817.84        918.28        19.98 o
  -7   3  10       1692.93       1660.76        21.90 o
  -5   3  10        321.92        293.91         8.97 o
  -3   3  10       2304.77       2382.10        25.57 o
  -1   3  10       2023.23       2028.76        25.35 o
   1   3  10       1858.31       1815.93        23.58 o
   3   3  10        384.20        419.26        10.06 o
   5   3  10        142.66        116.86         8.07 o
   7   3  10         15.90         17.76         3.54 o
   9   3  10         46.43         41.21         3.92 o
 -16   4  10         99.44         92.15         6.15 o
 -14   4  10        715.47        726.52        18.05 o
 -12   4  10        361.73        360.65        12.67 o
 -10   4  10        100.16        121.60         7.00 o
  -8   4  10        290.41        307.12        10.55 o
  -6   4  10        533.60        558.94        14.18 o
  -4   4  10       2411.14       2397.50        25.17 o
  -2   4  10        907.67        927.15        15.36 o
   0   4  10         47.28         48.09         4.21 o
   2   4  10        355.14        349.43        10.52 o
   4   4  10        497.19        481.59        14.53 o
   6   4  10         30.53         26.04         4.53 o
   8   4  10         28.63         27.44         3.74 o
 -15   5  10        123.40        105.88         6.50 o
 -13   5  10        584.69        645.91        16.97 o
 -11   5  10        563.26        549.24        15.05 o
  -9   5  10        971.58        992.53        19.65 o
  -7   5  10       4184.87       4372.65        44.88 o
  -5   5  10       4993.27       5286.58        44.73 o
  -3   5  10       2544.83       2665.65        30.18 o
  -1   5  10       1621.44       1652.33        29.92 o
   1   5  10        935.07        943.26        16.44 o
   3   5  10        375.74        392.03        17.57 o
   5   5  10       1534.96       1567.24        34.13 o
   7   5  10        124.38        138.14         7.95 o
 -14   6  10         87.29         83.21         6.78 o
 -12   6  10        672.67        690.81        20.01 o
 -10   6  10        883.21        973.86        19.74 o
  -8   6  10       1061.97       1147.21        15.99 o
  -6   6  10         54.83         51.94         4.05 o
  -4   6  10         95.75         90.67         5.72 o
  -2   6  10         79.23         85.98         5.43 o
   0   6  10        417.65        421.90        13.89 o
   2   6  10       1752.50       1809.12        36.88 o
   4   6  10        274.17        326.05        10.94 o
   6   6  10       1022.76       1113.35        30.27 o
 -13   7  10         24.05         32.99         3.66 o
 -11   7  10       4505.46       4717.14        49.21 o
  -9   7  10        762.45        835.18        16.02 o
  -7   7  10          2.42          5.07         1.96 o
  -5   7  10       2119.86       2309.09        31.76 o
  -3   7  10         31.91         37.36         3.87 o
  -1   7  10          2.95          4.25         2.31 o
   1   7  10       4577.64       5066.30       132.27 o
   3   7  10         36.59         44.42         5.13 o
   5   7  10        208.41        218.83        11.05 o
 -12   8  10        531.99        522.33        15.45 o
 -10   8  10          2.30          4.04         1.82 o
  -8   8  10       2572.50       2833.78        47.23 o
  -6   8  10        228.14        275.64         9.16 o
  -4   8  10          0.44          5.31         2.22 o
  -2   8  10        174.09        202.68         7.37 o
   0   8  10        108.47        120.03         6.22 o
   2   8  10        100.84         96.29         4.72 o
   4   8  10       1403.22       1510.17        47.68 o
  -9   9  10        179.70        174.17         9.36 o
  -7   9  10        150.33        196.44        12.64 o
  -5   9  10        138.85        154.84         6.74 o
  -3   9  10        343.71        390.32        10.48 o
  -1   9  10        122.28        122.47         5.12 o
   1   9  10          2.58          6.96         1.54 o
 -16   1  11        245.10        213.29         9.73 o
 -14   1  11          1.77          4.86         2.95 o
 -12   1  11       3338.35       3486.41        69.61 o
 -10   1  11          5.57          8.11         2.61 o
  -8   1  11        602.39        596.29        13.96 o
  -6   1  11       3971.56       3984.17        62.04 o
  -4   1  11        480.65        464.34        15.37 o
  -2   1  11         34.82         57.69         6.72 o
   0   1  11       2220.49       2183.04        29.59 o
   2   1  11         85.81        105.46         6.18 o
   4   1  11        325.66        303.33         9.99 o
   6   1  11        418.38        384.76        14.69 o
   8   1  11        170.08        140.43         7.56 o
 -17   2  11         75.58         65.95        10.28 o
 -15   2  11        938.30        933.15        22.75 o
 -13   2  11          0.35          3.92         2.74 o
 -11   2  11        164.72        193.47        10.53 o
  -9   2  11       1593.92       1593.49        24.21 o
  -7   2  11        448.79        478.35        12.88 o
  -5   2  11          9.05         15.71         3.20 o
  -3   2  11       2208.96       2146.06        27.92 o
  -1   2  11        266.72        248.03        11.21 o
   1   2  11         16.15         23.57         3.00 o
   3   2  11       2603.12       2424.41        27.63 o
   5   2  11         92.93         88.36         6.47 o
   7   2  11        252.23        231.00         8.74 o
 -16   3  11       1751.37       1744.35        36.30 o
 -14   3  11       2547.19       2562.24        45.90 o
 -12   3  11          0.57          3.14         2.12 o
 -10   3  11        721.14        765.45        16.68 o
  -8   3  11        755.49        834.05        19.88 o
  -6   3  11          8.63         12.78         3.16 o
  -4   3  11       5997.97       6058.75        66.72 o
  -2   3  11       2646.94       2671.31        42.87 o
   0   3  11         23.56         26.58         3.32 o
   2   3  11       2231.45       2139.92        25.59 o
   4   3  11        722.77        713.55        16.90 o
   6   3  11        502.04        490.44        19.52 o
   8   3  11       1516.45       1397.90        26.72 o
 -15   4  11          7.71         13.08         2.20 o
 -13   4  11       1859.34       1902.69        31.80 o
 -11   4  11        215.72        250.43         9.39 o
  -9   4  11       1699.27       1705.14        26.22 o
  -7   4  11       3781.63       4031.58        45.44 o
  -5   4  11        567.44        581.29        12.74 o
  -3   4  11       1071.71       1123.75        19.12 o
  -1   4  11       2241.12       2356.37        31.54 o
   1   4  11       1740.84       1760.77        26.58 o
   3   4  11       1010.55        978.95        19.89 o
   5   4  11       1491.20       1468.85        45.25 o
   7   4  11        574.23        571.92        18.64 o
 -14   5  11        506.70        507.53        12.84 o
 -12   5  11       1259.37       1297.31        22.03 o
 -10   5  11        414.54        440.30        12.24 o
  -8   5  11        331.81        345.14        11.30 o
  -6   5  11        278.37        317.34         9.34 o
  -4   5  11        954.33        989.28        19.41 o
  -2   5  11       1368.90       1455.70        25.42 o
   0   5  11        943.70        961.77        17.28 o
   2   5  11       1149.33       1180.62        22.07 o
   4   5  11       1561.53       1550.03        27.01 o
   6   5  11        804.23        824.02        25.77 o
 -13   6  11         32.81         34.06         3.42 o
 -11   6  11         14.78         13.42         2.71 o
  -9   6  11       2344.70       2624.11        34.79 o
  -7   6  11        325.98        332.21         9.85 o
  -5   6  11        304.45        320.92         9.26 o
  -3   6  11        262.14        287.21        11.93 o
  -1   6  11         23.09         23.22         3.21 o
   1   6  11        124.55        139.00         6.63 o
   3   6  11       1646.96       1845.75        38.43 o
   5   6  11        272.91        254.28         8.41 o
 -12   7  11        263.27        263.42         8.34 o
 -10   7  11        335.47        339.49         9.67 o
  -8   7  11        111.27        124.56         5.98 o
  -6   7  11        338.68        367.29        10.73 o
  -4   7  11         48.53         50.31         5.51 o
  -2   7  11         19.59         21.12         3.17 o
   0   7  11          0.95          3.26         1.77 o
   2   7  11         69.88         75.50         4.27 o
   4   7  11        153.64        156.33         6.33 o
  -9   8  11       1151.23       1279.82        29.86 o
  -7   8  11        163.81        176.11         6.98 o
  -5   8  11          6.28         14.16         2.48 o
  -3   8  11        535.70        574.38        12.12 o
  -1   8  11        271.88        261.81         7.23 o
   1   8  11         84.39         87.45         4.10 o
  -6   9  11       1135.77       1360.53        27.13 o
  -4   9  11         20.51         27.08         2.31 o
  -2   9  11        102.97         89.21         4.45 o
 -16   0  12        999.38        853.71        33.79 o
 -14   0  12       2191.02       1639.87        67.77 o
 -12   0  12         60.75         49.91         9.87 o
 -10   0  12       8529.66       8490.56       149.23 o
  -8   0  12        548.15        535.47        22.18 o
  -6   0  12         25.73         32.17         5.30 o
  -4   0  12       1891.55       1776.14        57.06 o
  -2   0  12        975.70       1006.32        44.13 o
   0   0  12       5004.53       5020.05        72.66 o
   2   0  12       2778.82       2617.50        55.81 o
   4   0  12         52.57         43.96         6.48 o
   6   0  12       2568.95       2225.68       337.15 o
 -15   1  12        834.33        772.33        74.01 o
 -13   1  12       2068.13       1932.54       233.13 o
 -11   1  12         45.52         59.71         8.05 o
  -9   1  12       1422.13       1526.67        26.89 o
  -7   1  12       1389.77       1372.81        22.40 o
  -5   1  12         96.23         98.58         7.06 o
  -3   1  12         54.39         63.09        10.38 o
  -1   1  12       1074.46       1001.11        18.84 o
   1   1  12        349.48        321.58        11.28 o
   3   1  12       2011.61       1954.64        34.95 o
   5   1  12         45.95         38.02         4.54 o
   7   1  12        211.59        184.50         9.78 o
 -16   2  12        530.09        462.71        50.17 o
 -14   2  12       1192.93       1226.17        26.94 o
 -12   2  12        377.57        417.24        14.50 o
 -10   2  12        579.20        570.08        13.64 o
  -8   2  12        694.16        744.50        16.37 o
  -6   2  12        289.34        303.73        11.09 o
  -4   2  12         13.57         28.12         3.79 o
  -2   2  12        796.96        781.82        20.46 o
   0   2  12       1255.58       1133.59        21.98 o
   2   2  12         11.13          7.73         2.60 o
   4   2  12       1732.69       1635.79        31.71 o
   6   2  12          5.23          5.38         2.70 o
 -15   3  12         78.91         74.87         4.95 o
 -13   3  12        133.78        124.24         6.25 o
 -11   3  12          3.28          7.92         2.06 o
  -9   3  12        271.92        281.96         9.88 o
  -7   3  12       1040.29       1020.26        21.92 o
  -5   3  12       2875.78       2965.78        35.63 o
  -3   3  12        237.83        220.02         8.08 o
  -1   3  12          2.04          7.61         3.10 o
   1   3  12        624.99        610.15        15.35 o
   3   3  12         25.80         26.36         3.75 o
   5   3  12         10.45          8.09         2.90 o
   7   3  12         25.87         21.43         4.50 o
 -14   4  12          1.94          5.98         1.89 o
 -12   4  12         21.47         19.93         2.83 o
 -10   4  12        322.41        309.81         8.41 o
  -8   4  12        606.79        622.72        13.43 o
  -6   4  12         55.26         55.87         4.82 o
  -4   4  12         35.70         35.13         3.68 o
  -2   4  12       1436.78       1478.33        25.81 o
   0   4  12         98.77         94.76         6.13 o
   2   4  12         42.18         36.82         3.76 o
   4   4  12        143.16        154.36        10.53 o
   6   4  12          4.70          3.62         2.14 o
 -13   5  12        309.13        312.46         9.91 o
 -11   5  12        934.21        974.99        18.10 o
  -9   5  12          1.88          1.33         1.99 o
  -7   5  12        146.37        158.03         7.96 o
  -5   5  12       2310.68       2328.20        31.26 o
  -3   5  12         15.39         18.31         3.85 o
  -1   5  12        491.85        517.11        12.73 o
   1   5  12       2466.72       2560.09        33.57 o
   3   5  12          3.71          6.50         1.96 o
   5   5  12          1.94          3.47         1.68 o
 -12   6  12        904.09        896.63        21.16 o
 -10   6  12        149.05        141.15         7.23 o
  -8   6  12        272.60        283.93        11.09 o
  -6   6  12         66.54         75.38         4.60 o
  -4   6  12          3.48          7.45         3.11 o
  -2   6  12         36.69         43.94         4.79 o
   0   6  12        395.89        420.56        12.16 o
   2   6  12        826.50        942.06        30.49 o
   4   6  12        341.50        323.49        10.04 o
 -11   7  12          2.88          1.75         2.69 o
  -9   7  12        167.01        165.47         6.31 o
  -7   7  12       2195.31       2460.99        64.67 o
  -5   7  12        271.01        277.88         9.41 o
  -3   7  12        426.75        458.64        10.83 o
  -1   7  12       1449.73       1496.76        28.55 o
   1   7  12        138.20        140.50         5.44 o
  -8   8  12         15.14         11.45         3.11 o
  -6   8  12          1.33          1.85         1.89 o
  -4   8  12        295.39        313.64        10.43 o
  -2   8  12        387.59        416.09        14.17 o
 -14   1  13        487.48        445.01        30.07 o
 -12   1  13        405.48        431.00        17.90 o
 -10   1  13         50.75         61.12         6.48 o
  -8   1  13       2033.70       1977.37        40.24 o
  -6   1  13        104.17        116.06         6.83 o
  -4   1  13        363.49        395.07        13.22 o
  -2   1  13        494.58        463.76        12.28 o
   0   1  13         30.19         19.69         3.15 o
   2   1  13        725.86        748.09        21.86 o
   4   1  13        274.49        327.47        11.85 o
   6   1  13        347.37        320.70        33.21 o
 -15   2  13        125.55        128.33        11.10 o
 -13   2  13        203.09        198.49        12.13 o
 -11   2  13        415.52        408.81        12.25 o
  -9   2  13         95.73         85.77         6.65 o
  -7   2  13        302.68        319.53        10.17 o
  -5   2  13        394.04        374.66        12.99 o
  -3   2  13        264.12        282.69        11.80 o
  -1   2  13       1231.64       1257.56        25.45 o
   1   2  13        803.29        726.51        16.12 o
   3   2  13          1.33          1.63         2.07 o
   5   2  13        936.92        874.32        20.40 o
 -14   3  13         18.39         20.67         2.83 o
 -12   3  13        503.35        546.51        17.18 o
 -10   3  13         45.72         55.54         5.20 o
  -8   3  13         25.82         23.56         4.15 o
  -6   3  13       1978.88       2052.89        30.43 o
  -4   3  13        420.41        411.97        10.59 o
  -2   3  13        730.31        747.36        24.35 o
   0   3  13       1036.73       1052.94        26.37 o
   2   3  13        202.91        222.22        10.34 o
   4   3  13          5.65         11.90         3.03 o
 -13   4  13        315.30        313.55         9.87 o
 -11   4  13         11.71         14.90         2.76 o
  -9   4  13        965.17       1016.42        19.17 o
  -7   4  13          7.99          7.45         2.34 o
  -5   4  13       3603.97       3805.15        43.14 o
  -3   4  13       6222.74       6637.77        85.60 o
  -1   4  13        250.91        239.23        11.32 o
   1   4  13          2.77         10.26         2.81 o
   3   4  13       1228.99       1158.57        27.98 o
 -12   5  13          9.30          6.43         1.84 o
 -10   5  13        105.09        119.62         5.37 o
  -8   5  13         51.26         58.65         4.69 o
  -6   5  13         41.39         34.12         3.27 o
  -4   5  13         22.45         13.86         3.12 o
  -2   5  13        479.37        487.64        22.78 o
   0   5  13        259.74        291.38        11.51 o
   2   5  13        104.94        103.91         7.45 o
 -11   6  13       1339.67       1263.43       113.27 o
  -9   6  13        151.79        142.70         6.54 o
  -7   6  13        590.41        580.50        22.43 o
  -5   6  13       1307.74       1278.67        24.97 o
  -3   6  13         10.34         10.20         3.09 o
  -1   6  13        517.66        589.17        13.90 o
   1   6  13        550.71        549.58        11.65 o
  -8   7  13        513.54        503.40        18.21 o
  -6   7  13          0.66          3.00         1.63 o
  -4   7  13         10.40         11.90         2.38 o
  -2   7  13        141.65        136.60         5.38 o
 -14   0  14        912.25        878.24       119.54 o
 -12   0  14        761.55        834.90        41.50 o
 -10   0  14          1.27          4.47         5.61 o
  -8   0  14       5879.63       5855.93       327.06 o
  -6   0  14        825.47        783.65        25.71 o
  -4   0  14        104.74        121.51        11.24 o
  -2   0  14         21.87         32.54         4.79 o
   0   0  14        126.39        100.24         7.28 o
   2   0  14        162.13        149.00         9.61 o
   4   0  14        719.75        665.83        78.89 o
 -13   1  14         26.08         31.68         3.69 o
 -11   1  14        253.23        287.34        10.06 o
  -9   1  14        477.74        507.05        14.49 o
  -7   1  14         63.78         75.96         5.46 o
  -5   1  14        895.75        885.21        17.52 o
  -3   1  14        204.88        176.73         8.95 o
  -1   1  14        357.37        341.37        10.49 o
   1   1  14        622.81        593.53        13.06 o
   3   1  14         42.23         37.49         3.75 o
 -14   2  14         44.35         35.78         3.89 o
 -12   2  14         55.68         43.26         7.22 o
 -10   2  14       1112.15       1161.61        21.84 o
  -8   2  14         72.22         66.88         5.66 o
  -6   2  14        268.15        299.39        10.70 o
  -4   2  14       1791.99       1831.60        45.81 o
  -2   2  14          9.13         17.72         3.87 o
   0   2  14        187.53        200.26        10.13 o
   2   2  14        199.20        181.92         8.35 o
 -13   3  14        279.36        283.59        13.17 o
 -11   3  14         78.26         73.66         4.52 o
  -9   3  14         11.78         14.00         2.76 o
  -7   3  14        441.83        463.30        13.28 o
  -5   3  14         46.09         49.83         5.53 o
  -3   3  14         47.84         59.35         5.09 o
  -1   3  14        566.81        562.09        17.22 o
   1   3  14        563.77        590.68        19.51 o
   3   3  14          3.88          2.28         2.75 o
 -12   4  14         13.84         19.73         4.17 o
 -10   4  14         41.25         42.60         3.62 o
  -8   4  14         54.87         57.57         4.80 o
  -6   4  14        268.84        270.75         9.72 o
  -4   4  14         19.22         23.53         3.44 o
  -2   4  14         70.40         62.90         4.85 o
   0   4  14         12.11         11.93         5.04 o
   2   4  14          0.72          2.06         1.66 o
 -11   5  14         15.23         16.30         3.31 o
  -9   5  14         11.60         17.38         2.90 o
  -7   5  14        617.83        613.16        30.21 o
  -5   5  14        100.17         94.07         5.50 o
  -3   5  14        454.21        485.40        20.79 o
  -1   5  14        300.29        312.10        13.35 o
  -8   6  14        247.21        225.38        12.97 o
  -6   6  14        406.21        400.06         8.82 o
  -4   6  14         15.75         14.71         2.76 o
  -2   6  14        292.13        306.74        13.61 o
 -12   1  15        509.78        358.36        30.83 o
 -10   1  15         84.84         71.08         5.56 o
  -8   1  15         49.62         38.31         3.97 o
  -6   1  15        665.80        680.30        18.62 o
  -4   1  15         14.81          9.88         2.30 o
  -2   1  15         24.22         28.88         3.33 o
   0   1  15        689.72        685.46        16.54 o
 -11   2  15         23.41         22.69         3.77 o
  -9   2  15        723.60        744.11        16.44 o
  -7   2  15         13.09          9.85         2.63 o
  -5   2  15         40.72         46.02         3.50 o
  -3   2  15         95.58         98.92         6.63 o
  -1   2  15         31.78         35.35         3.41 o
   1   2  15          1.65          7.52         4.10 o
 -10   3  15        196.40        207.04         9.49 o
  -8   3  15        159.30        168.96         6.97 o
  -6   3  15        248.99        244.91         7.49 o
  -4   3  15       2123.04       2248.50        35.08 o
  -2   3  15        592.88        570.02        13.13 o
   0   3  15         26.94         33.58         3.79 o
  -9   4  15          1.43          1.75         1.71 o
  -7   4  15        843.01        862.79        38.39 o
  -5   4  15         42.96         43.64         4.08 o
  -3   4  15          0.57          0.24         1.56 o
  -1   4  15        946.87       1025.66        18.89 o
  -6   5  15        828.91        747.53        19.09 o
 -10   0  16       1597.59       1700.80        41.48 o
  -8   0  16         47.42         38.78         4.74 o
  -6   0  16        202.98        198.38        10.10 o
  -4   0  16        488.05        495.16        43.07 o
  -2   0  16        156.35        182.90        13.24 o
  -9   1  16        795.91        778.47        15.46 o
  -7   1  16        419.89        411.88        13.76 o
  -5   1  16          0.24          0.41         1.48 o
  -3   1  16         14.57         16.86         2.87 o
  -8   2  16        666.32        728.59        18.28 o
  -6   2  16         36.07         41.65         3.82 o
  -4   2  16         58.98         58.52         5.56 o
                                                
